# Supplementary material for: Solute Concentrations Influence Microbial Methanogenesis in Coal-bearing Strata of the Cherokee Basin, USA
Source: Front Microbiol. 2015 Nov 18;6:1287. doi: 10.3389/fmicb.2015.01287 (PMC4649258; doi:10.3389/fmicb.2015.01287)
Supplement: Supplementary file 1 [file Table1.XLSX]

## Sheet: Sheet1
Table S1. Cherokee basin commercial coalbed methane wells.
Well							Completion	Surface	Depth	Sample	Current gas production*
ID	County	Section	Township	Range	Latitude	Longitude	date	m asl	m	Date	MCF day-1
1	Labette	30	32S	19E	37.2364	-95.3589	2004-06-01	256.032	246.278	2013-11-13	51.45
2	Montgomery	28	31S	17E	37.323	-95.5443	2004-06-28	288.341	346.558	2013-11-13	37.3429
3	Labette	11	31S	19E	37.36	-95.2965	2004-06-29	278.587	254.813	2013-11-13	28.9929
4	Neosho	9	30S	18E	37.4551	-95.4356	2004-01-29	315.773	354.178	2013-11-13	44.5643
5	Wilson	5	29S	16E	37.5554	-95.6824	2006-12-18	250.241	363.626	2013-11-12	28.6214
6	Neosho	25	29S	18E	37.4918	-95.3892	2008-08-26	299.314	336.804	2013-11-12	21.1643
7	Wilson	29	28S	16E	37.5789	-95.6767	2008-04-23	284.074	395.021	2013-11-12	17.9429
8	Neosho	26	28S	17E	37.5823	-95.523	2007-04-19	320.345	388.01	2013-11-12	17.2571
9	Neosho	3	29S	18E	37.5508	-95.4229	2008-08-27	292.608	339.852	2013-11-12	42.7929
10	Neosho	1	29S	18E	37.5493	-95.3813	2005-02-10	291.998	309.067	2013-11-12	36.65
11	Neosho	8	29S	19E	37.5347	-95.355	2004-12-03	294.437	298.399	2013-11-11	34.6
12	Neosho	18	27S	20E	37.6906	-95.2542	2007-12-04	294.437	303.886	2013-11-11	36.9643
13	Neosho	5	28S	19E	37.6361	-95.3496	2008-01-10	275.539	302.971	2013-11-11	31.2786
14	Neosho	23	28S	19E	37.5951	-95.2947	2007-09-27	274.32	278.282	2013-11-11	21.0429
15	Neosho	23	28S	17E	37.5966	-95.5094	2006-02-09	300.228	369.418	2013-11-11	63.9429
16	Neosho	24	28S	18E	37.5886	-95.3961	2008-09-02	288.036	332.232	2013-11-11	59.8929
*Average value over the two week prior to sampling.
