# Supplementary material for: Solute Concentrations Influence Microbial Methanogenesis in Coal-bearing Strata of the Cherokee Basin, USA
Source: Front Microbiol. 2015 Nov 18;6:1287. doi: 10.3389/fmicb.2015.01287 (PMC4649258; doi:10.3389/fmicb.2015.01287)
Supplement: Supplementary file 2 [file Table2.XLSX]

## Sheet: Sheet1
Table S2. Produced water geochemistry.
Well		T	conductivity	alkalinity	Cl-	Br-	SO4--	Na+	K+	Mg++	Ca++	Fe++	NPOC	total N	dD H2O	d18O H2O
ID	pH	°C	(mS/cm)	meq L-1	mM	mM	µM	mM	mM	mM	mM	µM	µM	mM	‰ VSMOW	‰ VSMOW
1	7.15	17.7	49.9	5.6794	1007.33	2.15269	46.1864	767.725	1.73913	41.6701	29.9401	1502.24	183.722	1.48501	-37.9	-6.22
2	6.75	17.5	66.2	7.22013	1376.3	3.65457	111.562	1027.4	3.0179	78.6508	33.3333	549.687	363.947	2.10635	-35.8	-5.56
3	6.98	17.5	56.5	3.85019	813.54	1.56446	53.6817	648.978	1.86701	32.2912	24.1018	218.442	120.733	1.45253	-38.8	-6.32
4	6.73	19.3	57.9	5.33027	1013.54	1.45181	51.8079	775.555	3.88747	32.7026	45.7834	383.169	132.973	1.34904	-48.7	-7.06
5	6.55	17.2	66.6	3.53057	1651.34	3.35419	<20	1220.1	3.14578	75.2777	58.508	295.434	126.769	2.02891	-38	-5.37
6	6.81	20.7	59.9	5.20079	843.441	1.28911	41.9182	676.816	2.96675	26.6968	37.2255	118.174	120.316	1.1349	-50.6	-7.39
7	7.01	25.3	75.7	3.94034	1125.25	1.65207	40.2526	904.306	4.70588	27.7664	39.6956	55.5058	124.979	1.14276	-48.5	-6.83
8				4.98935	685.755	1.50188	32.8614	574.163	1.6624	20.6088	11.6766	150.403	112.656	1.10992	-37.4	-5.85
9	6.78	15.2	79.6	6.2498	1243.44	2.17772	55.5556	907.351	2.42967	51.0078	43.014	653.536	300.749	1.60814	-40.1	-5.71
10				3.52073	1047.39	1.78974	57.8458	737.712	2.12276	33.2374	35.9032		179.101	1.30193	-41.6	-6.14
11	6.76	28.2	46.4	8.49533	600.846	0.901126	53.4735	517.616	2.37852	14.2328	17.6397	7.16204	108.743	0.750892	-47.9	-7.18
12	7.54	17	55.8	4.74021	739.633	1.41427	71.379	594.606	2.04604	28.5891	21.6068	30.4387	133.555	1.01142	-38.8	-6.17
13	7.55	17.7	51.8	3.52073	661.213	1.18899	51.7038	551.109	2.02046	19.9918	20.8832	59.0868	2017.49	0.87152	-42.5	-6.42
14	no water production
15	7.39	17.6	54.3	4.31077	683.78	1.2766	31.1958	570.248	2.02046	21.5138	21.0579	436.885	119.484	1.01856	-40.5	-6.27
16	7.1	16.2	70.8	3.3306	1006.49	1.88986	48.4766	794.258	2.53197	35.3353	36.5768	1120.86	281.765	1.34761	-39.6	-5.93
