# Supplementary material for: Solute Concentrations Influence Microbial Methanogenesis in Coal-bearing Strata of the Cherokee Basin, USA
Source: Front Microbiol. 2015 Nov 18;6:1287. doi: 10.3389/fmicb.2015.01287 (PMC4649258; doi:10.3389/fmicb.2015.01287)
Supplement: Supplementary file 3 [file Table3.XLSX]

## Sheet: Sheet1
Table S3. Gas geochemistry.
Well	He	H2	Ar	O2	CO2	N2	CO	C1	C2	C2H4	C3	C3H6	iC4	nC4	iC5	nC5	C6+	d13C CO2	d13C C1	dD C1	Specific	BTU
ID	mol %	mol %	mol %	mol %	mol %	mol %	mol %	mol %	mol %	mol %	mol %	mol %	mol %	mol %	mol %	mol %	mol %	‰ VPDB	‰ VPDB	‰ VSMOW	Gravity
1	0.0194	nd*	0.0094	0.046	1.07	0.76	nd	98.06	0.0366	nd	0.0011	nd	0.0002	nd	nd	nd	nd	2.7	-62.23	-220.4	0.568	995
2	0.0279	nd	0.0131	0.062	1.53	0.97	nd	96.79	0.266	nd	0.226	nd	0.0252	0.0513	0.0104	0.01	0.0185	4.27	-60.5	-224.9	0.578	996
3	0.0311	nd	0.0128	0.02	0.47	0.99	nd	98.45	0.0205	nd	0.0023	nd	0.0003	0.0004	nd	nd	0.0004	-5.36	-69.12	-220.7	0.563	999
4	0.0504	nd	0.03	0.34	0.78	2.54	nd	96.24	0.021	nd	0.0009	nd	nd	nd	nd	nd	nd	6.67	-57.67	-219.7	0.574	976
5	0.0139	nd	0.0139	0.033	1.05	0.87	nd	97.93	0.0669	nd	0.0156	nd	0.0014	0.0015	0.0002	0.0001	0.0002	4.49	-57.57	-224.1	0.568	995
6	0.101	nd	0.0142	0.037	1.44	1.22	nd	97.14	0.0346	nd	0.0065	nd	0.0006	0.0009	0.0002	0.0002	0.0005	2.87	-62.75	-228.2	0.573	986
7	0.0397	nd	0.0251	0.04	0.58	2.79	nd	96.31	0.0485	nd	0.0428	nd	0.0099	0.025	0.0105	0.0122	0.0624	5.02	-56.5	-217.2	0.574	983
8	0.0186	nd	0.008	0.068	1.7	0.62	nd	97.31	0.2	nd	0.052	nd	0.0075	0.0092	0.0023	0.0017	0.0031	7.6	-61.48	-218.2	0.575	992
9	nd	nd	0.0078	0.051	1.36	0.57	nd	97.98	0.0276	nd	0.0027	nd	0.0009	0.0011	0.0009	nd	0.0005	7.65	-57.26	-224.9	0.57	994
10	nd	nd	0.0113	0.045	1.24	0.66	nd	98.02	0.0222	nd	0.0005	nd	nd	nd	nd	nd	nd	8.04	-57.03	-222.6	0.569	994
11	0.0361	nd	0.0136	0.081	1.47	0.65	nd	97.71	0.0361	nd	0.0008	nd	0.0002	0.0001	nd	nd	nd	5.07	-59.25	-224.9	0.571	991
12	0.0242	nd	0.0167	0.079	1.1	1.92	nd	96.82	0.0318	nd	0.0037	nd	0.0035	0.0008	0.0008	nd	0.0004	9.24	-60.75	-223.2	0.573	983
13	0.0196	nd	0.0264	0.042	0.48	3.97	nd	95.33	0.0581	nd	0.0338	nd	0.0048	0.0083	0.0028	0.0026	0.0172	-1.08	-63.47	-222.4	0.577	970
14	nd	nd	0.0156	0.073	0.49	0.91	nd	98.48	0.0276	nd	0.0003	nd	nd	0.0001	nd	nd	nd	-0.7	-69.95	-220.6	0.563	999
15	0.0124	nd	0.0249	0.042	0.69	2.7	nd	96.51	0.0199	nd	0.0014	nd	0.0001	0.0002	nd	nd	nd	6.4	-59.29	-219.2	0.572	979
16	nd	nd	0.013	0.048	1.18	0.71	nd	98.02	0.0257	nd	0.0009	nd	nd	0.0001	nd	nd	nd	6.21	-59.46	-223.6	0.569	994
*nd = not detected
