# Supplementary material for: Solute Concentrations Influence Microbial Methanogenesis in Coal-bearing Strata of the Cherokee Basin, USA
Source: Front Microbiol. 2015 Nov 18;6:1287. doi: 10.3389/fmicb.2015.01287 (PMC4649258; doi:10.3389/fmicb.2015.01287)
Supplement: Supplementary file 4 [file Table4.XLSX]

## Sheet: Sheet1
Table S4. Methane abundance in cultures.*
	Autoclaved	No substrate	Substrates added
Well	control	control	Acetate	Methanol	H2
ID	mol %	mol %	mol %	mol %	mol %
1	0.67	0.87	9.64	6.78	5.52
2	<0.5	<0.5	9.16	7.6	7.31
3	<0.5	<0.5	1.11	4.88	4.98
4	<0.5	<0.5	2.56	5.98	6.75
5	<0.5	<0.5	2.44	6.12	7.08
6	<0.5	<0.5	2.3	6.87	4.7
7	<0.5	<0.5	8.56	6.62	6.88
8	<0.5	<0.5	2.5	5.23	5.53
9	<0.5	<0.5	3.95	6.72	6.99
10
11	<0.5	<0.5	9.13	6.77	6.95
12	<0.5	0.74	2.56	5.82	7.15
13
14
15	<0.5	<0.5	6.5	7.93	7.16
16	<0.5	<0.5	3.46	6.31	3.83
*Measured values are shown; theoretical maximum is 9.1% based on amount of substrate added.
