# Supplementary material for: Solute Concentrations Influence Microbial Methanogenesis in Coal-bearing Strata of the Cherokee Basin, USA
Source: Front Microbiol. 2015 Nov 18;6:1287. doi: 10.3389/fmicb.2015.01287 (PMC4649258; doi:10.3389/fmicb.2015.01287)
Supplement: Supplementary file 5 [file Table5.XLSX]

## Sheet: Sheet1
Table S5. DNA concentrations and alpha diversity values.
	Water
Well	filtered	DNA	Archaeal	Archaeal	Bacterial	Bacterial
ID	(mL)	ng L-1	reads	Chao1	reads	Chao1
1	240	6020	241866	2150.5	67344	2021.02
2	180	4180	68841	1188.06	74544	1665.47
3	540	2034.07	223773	1936.48	66905	2759.9
4	480	2060	193658	2019.45	67255	2177.73
5	420	476.19
6	300	1018.67
7	60	8640			29628	1209.65
8	420	2853.33	196351	1863.68	73235	2763.6
9	420	2404.76	186325	1573.34	59250	2205.51
10
11	360	1128.89			52355	1631.08
12	240	3860	116720	1587.21	59430	3475.84
13	75	8378.67			40961	1604.25
14
15	240	4156.67	317989	1864.43	58146	3186.33
16	300	4108	85685	639.573	82911	1565.12
