# Supplementary material for: Solute Concentrations Influence Microbial Methanogenesis in Coal-bearing Strata of the Cherokee Basin, USA
Source: Front Microbiol. 2015 Nov 18;6:1287. doi: 10.3389/fmicb.2015.01287 (PMC4649258; doi:10.3389/fmicb.2015.01287)
Supplement: Supplementary file 6 [file Table6.XLSX]

## Sheet: Sheet1
Table S6. Taxonomic distribution of Archaea.
	Fraction of sequences per well
Taxon	1	2	3	4	8	9	12	15	16
Unassigned;Other;Other;Other;Other;Other	0.00675167	0.00663849	0.0227954	0.00934121	0.0147644	0.0446961	0.0374829	0.0040536	0.00211239
k__Bacteria;p__WWE1;c__[Cloacamonae];o__[Cloacamonales];f__MSBL8;g__	0.0270315	0.00621723	0.00551005	0.00676967	0.00262795	0.000590366	0.000385538	0.00185541	1.16707e-05
k__Bacteria;p__WWE1;c__[Cloacamonae];o__[Cloacamonales];f__;g__	8.68249e-05	0	0	3.61462e-05	0	0	2.57025e-05	8.80534e-05	0
k__Bacteria;p__WS3;c__PRR-12;o__GN03;f__KSB4;g__	0	0	8.93763e-06	0	0	0	0	0	0
k__Bacteria;p__Verrucomicrobia;c__Verrucomicrobiae;o__Verrucomicrobiales;f__Verrucomicrobiaceae;g__Prosthecobacter	0	0.000203367	0	0	0	0	0	0	0
k__Bacteria;p__Verrucomicrobia;c__Verrucomicrobiae;o__Verrucomicrobiales;f__Verrucomicrobiaceae;g__	0	0	0	0	0	0	0.000179918	0	0
k__Bacteria;p__Verrucomicrobia;c__Verruco-5;o__LD1-PB3;f__;g__	0	0.000348629	0	0	0	0	0	0	0
k__Bacteria;p__Verrucomicrobia;c__[Spartobacteria];o__[Chthoniobacterales];f__[Chthoniobacteraceae];g__Ellin506	0	0	1.78753e-05	0	0	0	2.57025e-05	0	0
k__Bacteria;p__Verrucomicrobia;c__[Spartobacteria];o__[Chthoniobacterales];f__[Chthoniobacteraceae];g__DA101	0	1.45262e-05	0	0	0	0	0.000531186	0	0
k__Bacteria;p__Verrucomicrobia;c__[Spartobacteria];o__[Chthoniobacterales];f__[Chthoniobacteraceae];g__Chthoniobacter	0	0	7.59698e-05	0	0	0	0	0	0
k__Bacteria;p__Verrucomicrobia;c__[Spartobacteria];o__[Chthoniobacterales];f__[Chthoniobacteraceae];g__	0	0	0	0	0	0	3.427e-05	0	0
k__Bacteria;p__Verrucomicrobia;c__[Pedosphaerae];o__[Pedosphaerales];f__Ellin517;g__	0	0	0	0	0	0	3.427e-05	0	0
k__Bacteria;p__Verrucomicrobia;c__[Pedosphaerae];o__[Pedosphaerales];f__Ellin515;g__	0	0	0	0	0	0	1.7135e-05	1.88686e-05	0
k__Bacteria;p__Verrucomicrobia;c__[Pedosphaerae];o__[Pedosphaerales];f__;g__	0	0	0	0	0	0	1.7135e-05	0	0
k__Bacteria;p__Verrucomicrobia;c__;o__;f__;g__	4.13452e-06	0	0.000143002	0	1.01858e-05	0	5.14051e-05	0	0
k__Bacteria;p__Planctomycetes;c__Planctomycetia;o__Pirellulales;f__Pirellulaceae;g__A17	0	0	0	0	0	0	0.000119945	0	0
k__Bacteria;p__Planctomycetes;c__Planctomycetia;o__Pirellulales;f__Pirellulaceae;g__	0	0	0	0	0	0	6.85401e-05	0	0
k__Bacteria;p__Planctomycetes;c__Planctomycetia;o__Gemmatales;f__Isosphaeraceae;g__	0	0	0	0	0	0	2.57025e-05	0	0
k__Bacteria;p__OP3;c__PBS-25;o__;f__;g__	4.13452e-06	0	0.000849075	0	1.52788e-05	0	0.00109664	3.77372e-05	0
k__Bacteria;p__OP3;c__koll11;o__GIF10;f__kpj58rc;g__	0	2.90525e-05	0	0	0	0	0	0	0
k__Bacteria;p__OP3;c__koll11;o__;f__;g__	0	0.000740838	0	0	5.09292e-06	0	0	0	0
k__Bacteria;p__OP3;c__BD4-9;o__;f__;g__	0	8.71574e-05	0	0	0	0	0	0	0
k__Bacteria;p__OP3;c__;o__;f__;g__	0	0	8.93763e-06	0	0	0	2.57025e-05	0	0
k__Bacteria;p__OD1;c__ABY1;o__;f__;g__	6.61523e-05	0	4.46881e-06	1.54912e-05	0	1.61009e-05	0	0	0
k__Bacteria;p__OD1;c__;o__;f__;g__	2.06726e-05	7.26311e-05	0.00120211	5.16374e-06	5.09292e-05	1.61009e-05	0.000813914	2.51581e-05	2.33413e-05
k__Bacteria;p__Lentisphaerae;c__[Lentisphaeria];o__Victivallales;f__Victivallaceae;g__	0	5.81049e-05	0	3.61462e-05	1.01858e-05	0	0	0	0
k__Bacteria;p__Hyd24-12;c__WM88;o__;f__;g__	0.0911042	0.168315	0.105897	0.0110969	0.0108632	0.0424795	0.0298578	0.14048	0.00088697
k__Bacteria;p__Hyd24-12;c__;o__;f__;g__	4.13452e-06	0.00120568	0	0.000118766	0	0	0	0	0
k__Bacteria;p__Firmicutes;c__Clostridia;o__Clostridiales;f__Clostridiaceae;g__Clostridium	0	0	1.78753e-05	0	0	0	0	0	0
k__Bacteria;p__Chloroflexi;c__Anaerolineae;o__Anaerolineales;f__Anaerolinaceae;g__C1_B004	0	0	1.78753e-05	0	0	0	0	0	0
k__Bacteria;p__;c__;o__;f__;g__	0	0	1.34064e-05	0	0	0	5.14051e-05	0	0
k__Archaea;p__Euryarchaeota;c__Thermoplasmata;o__E2;f__TMEG;g__	4.13452e-06	0	0.00426772	5.16374e-06	0.000468549	2.14679e-05	0.00322995	5.66057e-05	1.16707e-05
k__Archaea;p__Euryarchaeota;c__Thermoplasmata;o__E2;f__DHVEG-1;g__	4.13452e-06	0.00338461	9.83139e-05	0.000227205	0	0	0	0	0
k__Archaea;p__Euryarchaeota;c__Thermoplasmata;o__E2;f__[Methanomassiliicoccaceae];g__vadinCA11	8.26904e-05	0.000697259	0	0.000191058	5.09292e-06	0.000644036	0.000179918	9.43429e-06	0
k__Archaea;p__Euryarchaeota;c__Thermoplasmata;o__E2;f__[Methanomassiliicoccaceae];g__	0	0	0.000174284	0	0	0	0.000265593	3.14476e-06	2.33413e-05
k__Archaea;p__Euryarchaeota;c__Methanomicrobia;Other;Other;Other	0	0	0	0	0	5.36697e-06	8.56751e-06	0	0
k__Archaea;p__Euryarchaeota;c__Methanomicrobia;o__Methanosarcinales;Other;Other	0	1.45262e-05	0	0	0	0	8.56751e-06	0	0.000548521
k__Archaea;p__Euryarchaeota;c__Methanomicrobia;o__Methanosarcinales;f__Methanosarcinaceae;Other	4.13452e-06	2.90525e-05	8.93763e-06	0.000345971	0	0.00017711	0	6.28953e-06	2.33413e-05
k__Archaea;p__Euryarchaeota;c__Methanomicrobia;o__Methanosarcinales;f__Methanosarcinaceae;g__Methanolobus	0.000636716	0.000261472	7.59698e-05	0.00658894	0.000254646	0.00188917	0.00156785	0.000229568	0.0187431
k__Archaea;p__Euryarchaeota;c__Methanomicrobia;o__Methanosarcinales;f__Methanosarcinaceae;g__	0	0	0	0	0	1.07339e-05	0	0	4.66826e-05
k__Archaea;p__Euryarchaeota;c__Methanomicrobia;o__Methanosarcinales;f__Methanosaetaceae;g__Methanosaeta	0.00690465	0.0935634	0.000844606	0.000815871	0.000402341	0.221672	0.00388108	0.0156892	0.000490167
k__Archaea;p__Euryarchaeota;c__Methanomicrobia;o__Methanosarcinales;f__ANME-2D;g__	0	0	2.23441e-05	0	0	0	0	0	0
k__Archaea;p__Euryarchaeota;c__Methanomicrobia;o__Methanomicrobiales;Other;Other	0.000227399	0	2.23441e-05	5.16374e-05	5.09292e-06	0.00024688	0.00010281	0.000286173	0.000303437
k__Archaea;p__Euryarchaeota;c__Methanomicrobia;o__Methanomicrobiales;f__Methanospirillaceae;g__Methanospirillum	0	0	0	0	0	2.14679e-05	0	0	0
k__Archaea;p__Euryarchaeota;c__Methanomicrobia;o__Methanomicrobiales;f__Methanoregulaceae;g__Methanolinea	2.89416e-05	0.0106187	0	5.16374e-06	0.00222051	2.14679e-05	8.56751e-05	9.43429e-06	2.33413e-05
k__Archaea;p__Euryarchaeota;c__Methanomicrobia;o__Methanomicrobiales;f__Methanomicrobiaceae;Other	0.00148429	8.71574e-05	0	0.00012393	1.01858e-05	0.000311284	0	0.00019812	1.16707e-05
k__Archaea;p__Euryarchaeota;c__Methanomicrobia;o__Methanomicrobiales;f__Methanomicrobiaceae;g__Methanoplanus	0.0145618	0.00517134	6.70322e-05	0.00186927	0.000249553	0.00686972	0.00686258	0.00185855	0.000583533
k__Archaea;p__Euryarchaeota;c__Methanomicrobia;o__Methanomicrobiales;f__Methanomicrobiaceae;g__Methanoculleus	1.65381e-05	0	0	0	0	1.07339e-05	0.000119945	0	0.000385132
k__Archaea;p__Euryarchaeota;c__Methanomicrobia;o__Methanomicrobiales;f__Methanomicrobiaceae;g__	8.26904e-06	0.000319577	8.93763e-06	0.000454409	0.0010797	1.61009e-05	0	3.14476e-06	0
k__Archaea;p__Euryarchaeota;c__Methanomicrobia;o__Methanomicrobiales;f__Methanocorpusculaceae;g__Methanocalculus	1.65381e-05	2.90525e-05	0	0	5.09292e-06	3.22018e-05	1.7135e-05	5.66057e-05	7.00239e-05
k__Archaea;p__Euryarchaeota;c__Methanomicrobia;o__Methanomicrobiales;f__D002025C03;g__	0	0	4.46881e-06	5.16374e-06	0	1.07339e-05	8.56751e-06	0	0
k__Archaea;p__Euryarchaeota;c__Methanomicrobia;o__Methanomicrobiales;f__;g__	0.253045	0.0414143	0.0263481	0.0740274	0.0217671	0.309889	0.156366	0.354182	0.642178
k__Archaea;p__Euryarchaeota;c__Methanomicrobia;o__F99a103;f__;g__	0	0	0.000138533	5.16374e-06	6.1115e-05	0	0.000111378	1.25791e-05	0
k__Archaea;p__Euryarchaeota;c__Methanomicrobia;o__;f__;g__	0	0	4.02193e-05	0	1.52788e-05	0	0.000188485	0	0
k__Archaea;p__Euryarchaeota;c__Methanococci;o__Methanococcales;f__Methanococcaceae;Other	4.13452e-06	0	3.12817e-05	0	0	6.44036e-05	8.56751e-06	0	0.000140048
k__Archaea;p__Euryarchaeota;c__Methanococci;o__Methanococcales;f__Methanococcaceae;g__Methanothermococcus	0	4.35787e-05	0	0	0	0	0	0	0
k__Archaea;p__Euryarchaeota;c__Methanococci;o__Methanococcales;f__Methanococcaceae;g__Methanococcus	0.567091	0.384102	0.636542	0.875012	0.866224	0.119635	0.175257	0.0781725	0.00327945
k__Archaea;p__Euryarchaeota;c__Methanobacteria;o__Methanobacteriales;f__WSA2;g__	0.00357223	0.0104589	0.00140321	0.00289686	0.00197096	0.00944586	0.000188485	0.00528635	5.83533e-05
k__Archaea;p__Euryarchaeota;c__Methanobacteria;o__Methanobacteriales;f__MSBL1;g__SAGMEG-1	4.96142e-05	4.35787e-05	0.00302539	2.0655e-05	0.000224088	4.29357e-05	0.00766792	0.000185541	8.16946e-05
k__Archaea;p__Euryarchaeota;c__Methanobacteria;o__Methanobacteriales;f__Methanobacteriaceae;g__Methanobrevibacter	0	0	0	0	0	0	6.85401e-05	0	1.16707e-05
k__Archaea;p__Euryarchaeota;c__Methanobacteria;o__Methanobacteriales;f__Methanobacteriaceae;g__Methanobacterium	0.00251792	0.143839	0.126414	0.00489523	0.0664626	0.122904	0.0242632	0.133794	0.322308
k__Archaea;p__Euryarchaeota;c__Methanobacteria;o__Methanobacteriales;f__Methanobacteriaceae;g__	0.0242986	0.12189	0.0633052	0.00500367	0.00966127	0.11576	0.545665	0.263091	0.00763261
k__Archaea;p__Euryarchaeota;c__DSEG;o__104A5;f__;g__	1.65381e-05	0	0.000241316	0	0	0	0.000454078	1.57238e-05	1.16707e-05
k__Archaea;p__Euryarchaeota;c__ANME-1;o__;f__;g__	4.13452e-06	0	0.000120658	0	0.000351412	5.36697e-06	0.000154215	3.14476e-06	0
k__Archaea;p__Crenarchaeota;c__Thaumarchaeota;o__Nitrososphaerales;f__Nitrososphaeraceae;g__Candidatus Nitrososphaera	0	8.71574e-05	0	5.16374e-06	0	0	0.000257025	1.25791e-05	0
k__Archaea;p__Crenarchaeota;c__MCG;o__pGrfC26;f__;g__	0	0	0	0	0	0	0.000539753	3.14476e-06	0
k__Archaea;p__Crenarchaeota;c__MCG;o__;f__;g__	0	0	3.57505e-05	2.0655e-05	0.000213903	0.000381055	0.000299863	0.000276739	0
k__Archaea;p__Crenarchaeota;c__MBGB;o__;f__;g__	0.000343165	0	0.000102783	5.16374e-06	0	2.68348e-05	0.000231323	0	0
k__Archaea;p__[Parvarchaeota];c__[Parvarchaea];o__YLA114;f__;g__	4.13452e-06	1.45262e-05	8.93763e-06	5.16374e-06	0	0.00208775	0	0	0
k__Archaea;p__[Parvarchaeota];c__[Parvarchaea];o__WCHD3-30;f__;g__	0	0	8.49075e-05	0	0	0	0.00109664	0	0
