# Supplementary material for: Solute Concentrations Influence Microbial Methanogenesis in Coal-bearing Strata of the Cherokee Basin, USA
Source: Front Microbiol. 2015 Nov 18;6:1287. doi: 10.3389/fmicb.2015.01287 (PMC4649258; doi:10.3389/fmicb.2015.01287)
Supplement: Supplementary file 7 [file Table7.XLSX]

## Sheet: Sheet1
Table S7. Taxonomic distribution of Bacteria.
	Fraction of sequences per well
Taxon	1	2	3	4	7	8	9	11	12	13	15	16
Unassigned;Other;Other;Other;Other;Other	0.0673111	0.0833333	0.0719528	0.151885	0.125017	0.313211	0.317958	0.199007	0.159566	0.0738751	0.0746397	0.0379202
k__Bacteria;p__ZB3;c__;o__;f__;g__	0	0	0	0	0.00155259	0	0	0	0.000218745	0	0	0
k__Bacteria;p__WWE1;c__[Cloacamonae];o__[Cloacamonales];Other;Other	0	0	0	0	0	0	0	3.82007e-05	0	0	0	0
k__Bacteria;p__WWE1;c__[Cloacamonae];o__[Cloacamonales];f__MSBL8;g__	0.229271	0.00635866	0.0128092	0.0656308	0.0072904	0.00909401	0.00116456	0.00857607	0.00144708	0.0166988	0.00560658	0.000398017
k__Bacteria;p__WWE1;c__[Cloacamonae];o__[Cloacamonales];f__;g__	0.000207888	0	0	0.000431195	0	0	0	0.00198644	0	0	8.59904e-05	0
k__Bacteria;p__WS3;c__PRR-12;o__SSS58A;f__;g__	0	0.000120734	1.49466e-05	0	0	0	0	0	0	0	0	0
k__Bacteria;p__WS3;c__PRR-12;o__PBS-III-9;f__;g__	0	1.34149e-05	0.000164412	4.46063e-05	0	0.000382331	0.00246414	0.000821316	0.000134612	0.000415029	0.000464348	0
k__Bacteria;p__WS3;c__PRR-12;o__GN03;f__KSB4;g__	0	4.02447e-05	0	0	0	0.000136547	8.43882e-05	0	1.68265e-05	0.000268548	0.00108348	1.20611e-05
k__Bacteria;p__WS3;c__PRR-12;o__GN03;f__;g__	0	0	0	0	0	0	0	0.000248305	0	0	0	0
k__Bacteria;p__WS2;c__SHA-109;o__;f__;g__	0	0	0	0	0	0	1.68776e-05	0.00191004	3.3653e-05	0	0	0
k__Bacteria;p__WPS-2;c__;o__;f__;g__	0	5.36596e-05	0	0.000193294	0	0.000109237	0.000455696	0.000783115	0	0	0.000567537	0
k__Bacteria;p__Verrucomicrobia;c__Verrucomicrobiae;o__Verrucomicrobiales;f__Verrucomicrobiaceae;g__Verrucomicrobium	0	1.34149e-05	0	0	0	1.36547e-05	0	0	0	0	0	0
k__Bacteria;p__Verrucomicrobia;c__Verruco-5;o__WCHB1-41;f__RFP12;g__	0	0	0	0	0	0	0	3.82007e-05	0	0	0	0
k__Bacteria;p__Verrucomicrobia;c__Verruco-5;o__R76-B128;f__;g__	0	0	0	0	0.000101256	0	0	0	0	0	0	0
k__Bacteria;p__Verrucomicrobia;c__Verruco-5;o__MSBL3;f__;g__	0	0	0	0	0	0	0	0.000420208	0	0	0	0
k__Bacteria;p__Verrucomicrobia;c__Verruco-5;o__LD1-PB3;f__;g__	0	1.34149e-05	0	0	0	4.0964e-05	0	0.00255945	0	0	0	0
k__Bacteria;p__Verrucomicrobia;c__Opitutae;o__Puniceicoccales;f__Puniceicoccaceae;g__	0	0	0	2.97376e-05	0	0	0	0	1.68265e-05	0.000976539	0	0
k__Bacteria;p__Verrucomicrobia;c__[Spartobacteria];o__[Chthoniobacterales];f__[Chthoniobacteraceae];g__DA101	0	0	0	0	0	0	0	0	0	4.88269e-05	0	0
k__Bacteria;p__Verrucomicrobia;c__;o__;f__;g__	0	1.34149e-05	0.000971527	0	0	1.36547e-05	0	0	0.00270907	0.00378409	5.15943e-05	0
k__Bacteria;p__TM7;c__TM7-3;o__EW055;f__;g__	0	0	0	0	0	0	0	0	3.3653e-05	0	0	0
k__Bacteria;p__TM7;c__TM7-3;o__CW040;f__F16;g__	0	0	0	0	0.00037127	0	0	0	0	0	0	0
k__Bacteria;p__TM7;c__TM7-3;o__Blgi18;f__;g__	0	0	0	0	0	0	0	0	0	0	0.000240773	0
k__Bacteria;p__TM7;c__TM7-1;o__;f__;g__	0	0	0	0.000237901	0.000202511	1.36547e-05	0	0.000458409	8.41326e-05	0	0	0
k__Bacteria;p__TM6;c__SJA-4;o__;f__;g__	0	0	0	0	0	0	0	0.000286506	0	0	0	0
k__Bacteria;p__Thermotogae;c__Thermotogae;o__Thermotogales;f__Thermotogaceae;g__SC103	0.00357864	0.00590255	0.00156939	0.000223032	0.0601121	2.73093e-05	0.00455696	0.00416388	0.00149756	0.000219721	6.87924e-05	3.61834e-05
k__Bacteria;p__Thermotogae;c__Thermotogae;o__Thermotogales;f__Thermotogaceae;g__Kosmotoga	0.000282134	0.000134149	0.000672595	5.94751e-05	0.000101256	0.0110466	0.00644726	0.0532709	0.00230523	0.000244135	6.87924e-05	4.82445e-05
k__Bacteria;p__Thermotogae;c__Thermotogae;o__Thermotogales;f__Thermotogaceae;g__Geotoga	0.000326681	0.000335372	0.000403557	0.000892127	0.022445	2.73093e-05	6.75105e-05	0.00112692	0.00213697	4.88269e-05	1.71981e-05	2.41223e-05
k__Bacteria;p__Tenericutes;c__Mollicutes;o__Acholeplasmatales;f__Acholeplasmataceae;g__Acholeplasma	4.45474e-05	0	0	0	0	0	0	0	0.000992765	0	0	0
k__Bacteria;p__Tenericutes;c__Mollicutes;o__;f__;g__	0.00198978	0.000536596	0.000194305	0.000847521	0.00219387	5.46187e-05	0.00170464	0.00620762	0.00217062	0.000854471	1.71981e-05	1.20611e-05
k__Bacteria;p__Synergistetes;c__Synergistia;o__Synergistales;f__Thermovirgaceae;g__	0.000772155	0.031364	0.000283985	0.00468367	0.0194748	0.0373046	0.0398987	0.0213351	0.000689887	0.00151363	0.00197778	0.000229161
k__Bacteria;p__Synergistetes;c__Synergistia;o__Synergistales;f__Aminiphilaceae;g__	0.000222737	0.000120734	0.000373664	0.00168017	0.00536655	0.000655424	0.106954	0.0216025	0.000555275	0.000585923	0.00151343	8.44279e-05
k__Bacteria;p__Synergistetes;c__Synergistia;o__Synergistales;f__Dethiosulfovibrionaceae;g__	0	0	0	0	0.00124882	0	0	0	1.68265e-05	0	0	0
k__Bacteria;p__Synergistetes;c__Synergistia;o__Synergistales;f__Dethiosulfovibrionaceae;Other	0.000222737	0	0	0	0	0	0	0	0	0.000122067	0	3.61834e-05
k__Bacteria;p__Synergistetes;c__Synergistia;o__Synergistales;f__Aminiphilaceae;Other	0	0	0	0	0	2.73093e-05	0	1.91004e-05	0	0	0	0
k__Bacteria;p__Spirochaetes;c__MVP-15;o__PL-11B10;f__;g__	0.026179	0.00602329	0.0770645	0.0101554	0.00205886	0.00680003	0.00440506	0.0183364	0.000673061	0.00131833	0.00526261	0.000783973
k__Bacteria;p__Spirochaetes;c__Spirochaetes;o__Spirochaetales;f__Spirochaetaceae;g__	0.00193039	0.000536596	0.00570959	0.0142443	0.00205886	0.00472452	0.024135	0.00177633	0.00822817	0.000756817	0.0177312	0.000120611
k__Bacteria;p__Spirochaetes;c__Spirochaetes;o__Sphaerochaetales;f__Sphaerochaetaceae;g__	0.00142552	0.000174394	0.000283985	0.000341982	0.000202511	0.00043695	0.00803376	0.0161589	0.018139	0.0240473	0.00111788	0.000759851
k__Bacteria;p__Spirochaetes;c__Spirochaetes;o__Spirochaetales;f__Spirochaetaceae;g__Spirochaeta	5.93965e-05	0.00527205	0.000463344	0.000713702	0.00661536	0.00110603	5.06329e-05	0.000706714	0	0.000219721	1.71981e-05	0
k__Bacteria;p__Spirochaetes;c__Spirochaetes;o__Sphaerochaetales;f__Sphaerochaetaceae;g__Sphaerochaeta	0.000668211	0.00060367	0.000343771	7.43439e-05	0.00263264	0	0.00531646	0.000668513	0.00306243	0.000244135	0.000636329	3.61834e-05
k__Bacteria;p__Spirochaetes;c__[Leptospirae];o__[Leptospirales];f__Sediment-4;g__SJA-88	0.000148491	0	0.000134519	2.97376e-05	6.75037e-05	0	0.000101266	3.82007e-05	0.00137977	2.44135e-05	0.000120387	0.00430582
k__Bacteria;p__Spirochaetes;c__[Leptospirae];o__[Leptospirales];f__Sediment-4;g__	7.42457e-05	0	5.97863e-05	0.000460932	6.75037e-05	0	5.06329e-05	0.000152803	0.00173313	4.88269e-05	0.000120387	0
k__Bacteria;p__Spirochaetes;c__Spirochaetes;o__Spirochaetales;f__Spirochaetaceae;g__Treponema	0	0	0	0	0	0	0.00064135	0	0	0	0	0
k__Bacteria;p__Spirochaetes;c__Spirochaetes;o__Sphaerochaetales;f__Sphaerochaetaceae;Other	0	0	0	0.000148688	0	0	0	0	0	0	0	0
k__Bacteria;p__Spirochaetes;c__GN05;o__SBYZ_6080;f__;g__	0	0	0	0	0	4.0964e-05	0	0	0	0	0	0
k__Bacteria;p__SAR406;c__AB16;o__noFP_H7;f__;g__	0.00544963	0.00352812	0.000104626	0.0103933	0.00239638	0.000710043	6.75105e-05	0.013886	0.000151439	0.000292962	0.000429952	0.00123023
k__Bacteria;p__SAR406;c__AB16;o__;f__;g__	0.000296983	0.00197199	0.000672595	0.000133819	0.00232888	0.000122892	0.0138059	0.000401108	0.00612485	0.00480945	0.000911499	1.20611e-05
k__Bacteria;p__Proteobacteria;c__;o__;f__;g__	0.00142552	0.00316592	0.0211494	0.000669095	0.00664912	0.0281559	0.084	0.00880527	0.00824499	0.00222163	0.0158222	0.000180917
k__Bacteria;p__Proteobacteria;c__Alphaproteobacteria;o__Rhizobiales;f__Bradyrhizobiaceae;g__	8.90948e-05	0.00217321	0.000328824	4.46063e-05	0.0674025	0.000327712	0.000421941	0.00555821	0.000471143	0.0505603	0.000137585	6.03056e-05
k__Bacteria;p__Proteobacteria;c__Alphaproteobacteria;o__Rhizobiales;f__Methylobacteriaceae;g__	4.45474e-05	6.70745e-05	0.000104626	2.97376e-05	0.0018226	0.00674541	0.000101266	0.00114602	0.000504796	0.10134	0.000154783	7.23668e-05
k__Bacteria;p__Proteobacteria;c__Deltaproteobacteria;o__Desulfovibrionales;f__Desulfohalobiaceae;g__	8.90948e-05	0.000201223	0.0877961	0.00011895	0.000101256	0.000122892	0.000101266	0.00114602	0.0101127	0.0016357	0.00407595	6.03056e-05
k__Bacteria;p__Proteobacteria;c__Alphaproteobacteria;o__Rhizobiales;f__;g__	0.000133642	0.00520498	0.000538076	0.000401457	0.0506278	0.000327712	0.000590717	0.00834686	0.00151439	0.0190669	6.87924e-05	0.00010855
k__Bacteria;p__Proteobacteria;c__Deltaproteobacteria;o__Desulfobacterales;f__Desulfobacteraceae;g__Desulfococcus	5.93965e-05	0.000496351	0.00267544	1.48688e-05	6.75037e-05	0.0255889	3.37553e-05	0.00573011	0.00927141	0.0283196	0.00245933	3.61834e-05
k__Bacteria;p__Proteobacteria;c__Deltaproteobacteria;o__Syntrophobacterales;f__Syntrophaceae;g__	0.000980043	0.0105978	0.0015096	0.000520407	0.00590657	0.0138049	0.00963713	0.0109254	0.00284368	0.0104246	0.000842706	4.82445e-05
k__Bacteria;p__Proteobacteria;c__Deltaproteobacteria;o__Desulfarculales;f__Desulfarculaceae;g__Desulfarculus	4.45474e-05	0.00256225	0.000418504	1.48688e-05	6.75037e-05	0.000163856	5.06329e-05	0.000458409	0.000134612	0.0577867	0.000103189	0
k__Bacteria;p__Proteobacteria;c__Alphaproteobacteria;o__Rhodobacterales;f__Rhodobacteraceae;g__Paracoccus	2.96983e-05	1.34149e-05	0.000209252	5.94751e-05	0.00229513	0	0	3.82007e-05	0.00033653	0.0552477	8.59904e-05	1.20611e-05
k__Bacteria;p__Proteobacteria;c__Gammaproteobacteria;o__Pseudomonadales;f__Pseudomonadaceae;g__Pseudomonas	7.42457e-05	0.00366227	0.000403557	0.000936733	0.0209262	0.000163856	8.43882e-05	0.0124343	0.0011442	0.0164547	8.59904e-05	8.44279e-05
k__Bacteria;p__Proteobacteria;c__Alphaproteobacteria;o__Sphingomonadales;f__Sphingomonadaceae;g__	7.42457e-05	0.00205248	0.000254092	0.000847521	0.0104293	0.000122892	3.37553e-05	0.00821316	0.00102642	0.0248041	0.000120387	8.44279e-05
k__Bacteria;p__Proteobacteria;c__Epsilonproteobacteria;o__Campylobacterales;f__Campylobacteraceae;g__Sulfurospirillum	7.42457e-05	4.02447e-05	0.022659	1.48688e-05	0	2.73093e-05	8.43882e-05	3.82007e-05	0.00163217	0.0218989	8.59904e-05	4.82445e-05
k__Bacteria;p__Proteobacteria;c__Deltaproteobacteria;o__Desulfuromonadales;f__;g__	8.90948e-05	0.000107319	0.000358718	0.000297376	6.75037e-05	6.82734e-05	0.000303797	0.000401108	0.0162712	0.00100095	0.000791112	0.0257867
k__Bacteria;p__Proteobacteria;c__Deltaproteobacteria;o__Desulfobacterales;f__Desulfobacteraceae;g__	0.000579116	0.0144478	0.0132277	0.000133819	0.00580532	0.000109237	0.00136709	0.00355267	0.00410567	0.00056151	0.000223575	0.00010855
k__Bacteria;p__Proteobacteria;c__Alphaproteobacteria;o__Sphingomonadales;f__Sphingomonadaceae;g__Sphingomonas	2.96983e-05	4.02447e-05	0.000119573	1.48688e-05	0.000641285	9.55827e-05	1.68776e-05	0.00169993	0.00264176	0.0384756	3.43962e-05	2.41223e-05
k__Bacteria;p__Proteobacteria;c__Deltaproteobacteria;o__Desulfarculales;f__Desulfarculaceae;g__	7.42457e-05	0.000523181	0.000822061	0.000104081	0.00104631	0.00895747	0.0211814	0.00620762	0.00237254	4.88269e-05	0.000911499	0
k__Bacteria;p__Proteobacteria;c__Deltaproteobacteria;o__Desulfovibrionales;f__Desulfovibrionaceae;g__Desulfovibrio	0.00102459	0.0136564	0.00136014	0.0171437	0.000135007	0.00020482	0.00057384	0.000114602	0.00514891	0.00158688	6.87924e-05	0.000301528
k__Bacteria;p__Proteobacteria;c__Gammaproteobacteria;o__Alteromonadales;f__Alteromonadaceae;g__Marinobacter	0.000103944	5.36596e-05	0.0249159	0.000133819	6.75037e-05	1.36547e-05	1.68776e-05	3.82007e-05	0.00925459	0.00351554	0.000223575	6.03056e-05
k__Bacteria;p__Proteobacteria;c__Deltaproteobacteria;o__[Entotheonellales];f__;g__	4.45474e-05	2.68298e-05	1.49466e-05	4.46063e-05	0.0100581	5.46187e-05	3.37553e-05	9.55019e-05	3.3653e-05	0	0.0252468	4.82445e-05
k__Bacteria;p__Proteobacteria;c__Deltaproteobacteria;o__Desulfobacterales;f__Desulfobacteraceae;Other	0.00086125	0.0212894	0.000582916	0.000163557	0.00104631	0.000177511	0.000556962	0.000553911	0.00301195	0.00385733	0.000515943	0.000771912
k__Bacteria;p__Proteobacteria;c__Deltaproteobacteria;o__Desulfobacterales;f__Desulfobacteraceae;g__Desulfotignum	1.48491e-05	0.000415862	0.00464838	2.97376e-05	0.00104631	0.00211647	0.00219409	9.55019e-05	0.0132593	0.00136715	0.0044887	0.000989012
k__Bacteria;p__Proteobacteria;c__Betaproteobacteria;o__Burkholderiales;f__Comamonadaceae;g__Delftia	1.48491e-05	4.02447e-05	1.49466e-05	0	0	4.0964e-05	1.68776e-05	0.000248305	5.04796e-05	0.0292962	0	2.41223e-05
k__Bacteria;p__Proteobacteria;c__Epsilonproteobacteria;o__Campylobacterales;f__Campylobacteraceae;g__Arcobacter	1.48491e-05	2.68298e-05	0.00115089	0.00011895	6.75037e-05	1.36547e-05	1.68776e-05	3.82007e-05	0.00166583	0.024682	5.15943e-05	0.000349773
k__Bacteria;p__Proteobacteria;c__Deltaproteobacteria;o__Myxococcales;f__;g__	0.00114338	0.000536596	0.000792168	0.00255743	0.00145133	0.00125623	0.00345992	0.00636042	0.00201918	9.76539e-05	0.00643208	1.20611e-05
k__Bacteria;p__Proteobacteria;c__Alphaproteobacteria;o__Kiloniellales;f__Kiloniellaceae;g__Thalassospira	2.96983e-05	0	0.00452881	8.92127e-05	0	0	3.37553e-05	1.91004e-05	1.68265e-05	0.0145993	1.71981e-05	0
k__Bacteria;p__Proteobacteria;c__Betaproteobacteria;o__Burkholderiales;f__Oxalobacteraceae;g__Ralstonia	1.48491e-05	0.000791479	0.000149466	0.000133819	0.00718915	5.46187e-05	1.68776e-05	0.00332346	0.000151439	0.00532214	1.71981e-05	3.61834e-05
k__Bacteria;p__Proteobacteria;c__Deltaproteobacteria;o__Syntrophobacterales;f__Syntrophobacteraceae;g__	1.48491e-05	2.68298e-05	0.000194305	0.00011895	0	0.000109237	0	0.0150511	6.73061e-05	0.000170894	0	1.20611e-05
k__Bacteria;p__Proteobacteria;c__Deltaproteobacteria;o__Desulfobacterales;f__Desulfobulbaceae;g__	1.48491e-05	0.00917579	0.0028249	1.48688e-05	0	2.73093e-05	1.68776e-05	0.000439309	0.00131247	0.000341789	6.87924e-05	0.000301528
k__Bacteria;p__Proteobacteria;c__Gammaproteobacteria;o__;f__;g__	2.96983e-05	1.34149e-05	4.48397e-05	1.48688e-05	0	0	0	1.91004e-05	0.0139324	0	1.71981e-05	1.20611e-05
k__Bacteria;p__Proteobacteria;c__Gammaproteobacteria;o__Alteromonadales;f__Shewanellaceae;g__Shewanella	1.48491e-05	1.34149e-05	0.00104626	2.97376e-05	0	2.73093e-05	0	0	0.0126535	2.44135e-05	1.71981e-05	2.41223e-05
k__Bacteria;p__Proteobacteria;c__Alphaproteobacteria;o__Rhodospirillales;f__Rhodospirillaceae;g__	0.000148491	1.34149e-05	2.98931e-05	0	0.00121507	0.000136547	0.00216034	0.00368637	0.00238937	0.000683577	0.000378358	0.000783973
k__Bacteria;p__Proteobacteria;c__Deltaproteobacteria;o__Desulfuromonadales;f__Pelobacteraceae;g__	7.42457e-05	0.000389032	0.000239145	2.97376e-05	0	1.36547e-05	0.000135021	9.55019e-05	0.000269224	0.000366202	0.00952774	0.0002171
k__Bacteria;p__Proteobacteria;c__Deltaproteobacteria;o__Syntrophobacterales;f__Syntrophobacteraceae;g__Syntrophobacter	0	0	5.97863e-05	0	0	0	3.37553e-05	0.0107344	0	0	0	0
k__Bacteria;p__Proteobacteria;c__Alphaproteobacteria;o__Sphingomonadales;f__Sphingomonadaceae;g__Sphingobium	0	0.000134149	5.97863e-05	0	3.37519e-05	0	1.68776e-05	0	8.41326e-05	0.00959449	0	0
k__Bacteria;p__Proteobacteria;c__Deltaproteobacteria;o__Syntrophobacterales;f__Syntrophaceae;g__Syntrophus	8.90948e-05	0	1.49466e-05	1.48688e-05	0	0.00043695	0	0.00867157	3.3653e-05	0	0	0
k__Bacteria;p__Proteobacteria;c__Alphaproteobacteria;o__Rhodobacterales;f__Rhodobacteraceae;g__Rubellimicrobium	1.48491e-05	0	1.49466e-05	0	0.00324018	2.73093e-05	1.68776e-05	0.000630312	0.000252398	0.00468739	6.87924e-05	0
k__Bacteria;p__Proteobacteria;c__Betaproteobacteria;o__Burkholderiales;f__Oxalobacteraceae;g__	0	2.68298e-05	2.98931e-05	7.43439e-05	0.0036452	2.73093e-05	3.37553e-05	0.00378187	0.000572102	0.000512683	1.71981e-05	0
k__Bacteria;p__Proteobacteria;c__Deltaproteobacteria;o__Myxococcales;f__0319-6G20;g__	5.93965e-05	5.36596e-05	2.98931e-05	4.46063e-05	0	1.36547e-05	5.06329e-05	0.00720084	1.68265e-05	0	6.87924e-05	0
k__Bacteria;p__Proteobacteria;c__Deltaproteobacteria;o__Desulfuromonadales;f__Pelobacteraceae;Other	0.000252435	0.000241468	0.000269038	0.000802914	0.000303767	5.46187e-05	0.00216034	0.000382007	0.000656234	0.000268548	0.00159942	0.000373895
k__Bacteria;p__Proteobacteria;c__Gammaproteobacteria;o__Oceanospirillales;f__Alcanivoracaceae;g__Alcanivorax	1.48491e-05	0	0.00200284	1.48688e-05	0	1.36547e-05	1.68776e-05	0	1.68265e-05	0.00502917	0	0
k__Bacteria;p__Proteobacteria;c__Epsilonproteobacteria;o__Campylobacterales;f__Helicobacteraceae;g__Sulfurimonas	0	0	0	0	3.37519e-05	0	3.37553e-05	0.0051762	0.000168265	0	1.71981e-05	0
k__Bacteria;p__Proteobacteria;c__Alphaproteobacteria;o__Rhizobiales;f__Methylobacteriaceae;g__Methylobacterium	0	1.34149e-05	0	0	3.37519e-05	1.36547e-05	0	0.00158533	0.000454316	0.00317375	0	1.20611e-05
k__Bacteria;p__Proteobacteria;c__Alphaproteobacteria;o__Rhizobiales;f__Rhizobiaceae;g__Agrobacterium	0	0	1.49466e-05	0	0.00212637	2.73093e-05	0	0	0.00072354	0.00205073	3.43962e-05	0
k__Bacteria;p__Proteobacteria;c__Deltaproteobacteria;o__Desulfuromonadales;f__Pelobacteraceae;g__Pelobacter	7.42457e-05	6.70745e-05	0.000866901	5.94751e-05	0.00131632	9.55827e-05	0.000270042	0.000362907	0.0011442	0.000170894	0.000275169	8.44279e-05
k__Bacteria;p__Proteobacteria;c__Alphaproteobacteria;o__Sphingomonadales;f__Sphingomonadaceae;Other	0	0	5.97863e-05	0	0.00212637	5.46187e-05	0	0	0.000858152	0.00153805	5.15943e-05	0
k__Bacteria;p__Proteobacteria;c__Betaproteobacteria;o__Burkholderiales;f__Comamonadaceae;Other	0	1.34149e-05	0	0	0.00236263	1.36547e-05	5.06329e-05	0.00169993	6.73061e-05	0.000268548	0	1.20611e-05
k__Bacteria;p__Proteobacteria;c__Alphaproteobacteria;o__Caulobacterales;f__Caulobacteraceae;Other	2.96983e-05	0	1.49466e-05	0	0.00340894	0	0	0	0.000353357	0.000585923	0	0
k__Bacteria;p__Proteobacteria;c__Gammaproteobacteria;o__Oceanospirillales;f__Halomonadaceae;g__Halomonas	0	2.68298e-05	0.0023765	0	0	1.36547e-05	1.68776e-05	0	0.00185092	0	1.71981e-05	0
k__Bacteria;p__Proteobacteria;c__Gammaproteobacteria;o__Vibrionales;f__Pseudoalteromonadaceae;g__	0	0	0.000224198	0	0.000236263	0	0	0	0.00344944	0.000341789	1.71981e-05	0
k__Bacteria;p__Proteobacteria;c__Alphaproteobacteria;o__Rhizobiales;f__Methylobacteriaceae;Other	0	0	1.49466e-05	0	0	0.000109237	0	0.000687613	0.000891805	0.00195308	0	0
k__Bacteria;p__Proteobacteria;c__Betaproteobacteria;o__Burkholderiales;Other;Other	0	0.000228053	2.98931e-05	7.43439e-05	0.00131632	2.73093e-05	1.68776e-05	0.00120332	0	0.000512683	3.43962e-05	0
k__Bacteria;p__Proteobacteria;c__Betaproteobacteria;o__Burkholderiales;f__Oxalobacteraceae;g__Herbaspirillum	4.45474e-05	0.000147564	1.49466e-05	2.97376e-05	0	0	0	0.000401108	0.000168265	0.00258783	3.43962e-05	1.20611e-05
k__Bacteria;p__Proteobacteria;c__Betaproteobacteria;o__Burkholderiales;f__Comamonadaceae;g__	0	9.39043e-05	0	1.48688e-05	0.000472526	1.36547e-05	1.68776e-05	0.000382007	0.000807673	0.00139157	3.43962e-05	1.20611e-05
k__Bacteria;p__Proteobacteria;c__Gammaproteobacteria;o__Enterobacteriales;f__Enterobacteriaceae;g__	0	0.000308543	1.49466e-05	0	0.000135007	0	0	0.00173813	0.000286051	0.000610337	1.71981e-05	2.41223e-05
k__Bacteria;p__Proteobacteria;c__Alphaproteobacteria;o__Rhizobiales;f__Bradyrhizobiaceae;g__Balneimonas	0	2.68298e-05	0	0	0.000438774	5.46187e-05	1.68776e-05	1.91004e-05	0.000841326	0.00144039	3.43962e-05	1.20611e-05
k__Bacteria;p__Proteobacteria;c__Alphaproteobacteria;o__Rhodospirillales;f__Acetobacteraceae;g__	0	0	2.98931e-05	0	0.000438774	0	0	0.000114602	0.000269224	0.00190425	1.71981e-05	0
k__Bacteria;p__Proteobacteria;c__Gammaproteobacteria;o__Pseudomonadales;f__Moraxellaceae;g__Acinetobacter	0	0.000107319	0	2.97376e-05	0	0	0	0.00129883	0.000555275	0.000781231	0	0
k__Bacteria;p__Proteobacteria;c__Alphaproteobacteria;o__Rhizobiales;f__Aurantimonadaceae;g__	0	0	0	0	0	6.82734e-05	0	0.000611212	0.000302877	0.00134274	0	0
k__Bacteria;p__Proteobacteria;c__Gammaproteobacteria;o__Pseudomonadales;Other;Other	0	0	0	2.97376e-05	0	0	0	0.000267405	0.00134612	0.000659164	0	0
k__Bacteria;p__Proteobacteria;c__Alphaproteobacteria;o__Rhizobiales;f__Hyphomicrobiaceae;g__Devosia	0	0	0	0	3.37519e-05	2.73093e-05	0	0	0.00205284	2.44135e-05	0	0
k__Bacteria;p__Proteobacteria;c__Alphaproteobacteria;o__Rhodospirillales;f__Acetobacteraceae;g__Roseomonas	0	0	0	0	0	0	0	0	3.3653e-05	0.00209956	0	0
k__Bacteria;p__Proteobacteria;c__Alphaproteobacteria;o__Sphingomonadales;f__Erythrobacteraceae;g__	0	0	7.47328e-05	0	0	1.36547e-05	0	0.000840416	0.000588928	0.000463856	8.59904e-05	2.41223e-05
k__Bacteria;p__Proteobacteria;c__Alphaproteobacteria;o__Rhodobacterales;f__Rhodobacteraceae;g__	1.48491e-05	0	0.00137508	2.97376e-05	0	0	1.68776e-05	0	6.73061e-05	0.000195308	0.000326764	3.61834e-05
k__Bacteria;p__Proteobacteria;c__Gammaproteobacteria;o__Pseudomonadales;f__Pseudomonadaceae;g__	0	8.04894e-05	0	0	0	1.36547e-05	0	0.000114602	8.41326e-05	0.00168453	5.15943e-05	0
k__Bacteria;p__Proteobacteria;c__Alphaproteobacteria;o__Rhizobiales;f__Methylocystaceae;g__	0	0	0	1.48688e-05	0.0017551	0	0	0	0.000201918	0	1.71981e-05	0
k__Bacteria;p__Proteobacteria;c__Alphaproteobacteria;o__Rhodobacterales;f__Rhodobacteraceae;g__Rhodobacter	0	0	0	0	0	0	0	0	8.41326e-05	0.00187984	0	0
k__Bacteria;p__Proteobacteria;c__Deltaproteobacteria;o__Desulfuromonadales;f__Desulfuromonadaceae;g__Desulfuromonas	0.000282134	9.39043e-05	0	0.000698833	0.000641285	2.73093e-05	0	0	1.68265e-05	0.000170894	1.71981e-05	0
k__Bacteria;p__Proteobacteria;c__Deltaproteobacteria;o__Desulfuromonadales;f__Desulfuromonadaceae;g__	2.96983e-05	0	7.47328e-05	0.000312244	0	0	1.68776e-05	0	0.00100959	0	5.15943e-05	4.82445e-05
k__Bacteria;p__Proteobacteria;c__Deltaproteobacteria;o__GW-28;f__;g__	0.000103944	0	0	0.000163557	0	0	0.000421941	0.000821316	1.68265e-05	0	0	0
k__Bacteria;p__Proteobacteria;c__Alphaproteobacteria;o__Rhizobiales;f__Hyphomicrobiaceae;g__Rhodoplanes	0	0	0	0	0	1.36547e-05	0	0	0.000420663	0.00102537	0	0
k__Bacteria;p__Proteobacteria;c__Alphaproteobacteria;o__Caulobacterales;f__Caulobacteraceae;g__	0	0	0	0	0	0	0	0.000114602	0.000235571	0.000952125	3.43962e-05	0
k__Bacteria;p__Proteobacteria;c__Betaproteobacteria;o__Burkholderiales;f__Comamonadaceae;g__Acidovorax	0	0	0	0	0.00131632	0	0	0	0	0	1.71981e-05	0
k__Bacteria;p__Proteobacteria;c__Alphaproteobacteria;o__Sphingomonadales;f__Sphingomonadaceae;g__Novosphingobium	0	0	0	0	0	0	1.68776e-05	0.000611212	0.000555275	0	0	1.20611e-05
k__Bacteria;p__Proteobacteria;c__Alphaproteobacteria;o__Rickettsiales;f__mitochondria;Other	0	0	0	0	0.00101256	0	0	0	0.000168265	0	0	0
k__Bacteria;p__Proteobacteria;c__Gammaproteobacteria;o__Xanthomonadales;f__Xanthomonadaceae;g__	0	0	1.49466e-05	0	0	0	0	5.73011e-05	0.000757193	0.000292962	0	0
k__Bacteria;p__Proteobacteria;c__Gammaproteobacteria;o__Vibrionales;f__Vibrionaceae;g__Vibrio	1.48491e-05	0	1.49466e-05	0	0.000101256	0	0	0	0.000891805	7.32404e-05	1.71981e-05	0
k__Bacteria;p__Proteobacteria;c__Deltaproteobacteria;o__;f__;g__	4.45474e-05	0.000482936	0.000164412	0.000223032	0	5.46187e-05	1.68776e-05	5.73011e-05	3.3653e-05	0	0	0
k__Bacteria;p__Proteobacteria;c__Gammaproteobacteria;o__Xanthomonadales;f__Xanthomonadaceae;g__Lysobacter	0	0	0	0	0.000135007	0	0	0	0.000858152	2.44135e-05	0	0
k__Bacteria;p__Proteobacteria;c__Alphaproteobacteria;o__Sphingomonadales;f__Sphingomonadaceae;g__Kaistobacter	0	0	0	0	0	4.0964e-05	0	0	0.000487969	0.000488269	0	0
k__Bacteria;p__Proteobacteria;c__Alphaproteobacteria;o__Rhizobiales;f__Phyllobacteriaceae;Other	0	0	0	0	0.000742541	0	0	0	0.000134612	7.32404e-05	0	0
k__Bacteria;p__Proteobacteria;c__Alphaproteobacteria;o__Caulobacterales;f__Caulobacteraceae;g__Phenylobacterium	0	0	0	0	0	0	0	0.000382007	0.000471143	0	0	0
k__Bacteria;p__Proteobacteria;c__Deltaproteobacteria;o__MIZ46;f__;g__	0	0	0	0	0.000810045	0	0	0	0	0	0	0
k__Bacteria;p__Proteobacteria;c__Gammaproteobacteria;o__Xanthomonadales;f__Sinobacteraceae;g__Steroidobacter	0	0	0	0	0	0	0	0	1.68265e-05	0.000781231	0	0
k__Bacteria;p__Proteobacteria;c__Alphaproteobacteria;o__Rhizobiales;f__Rhizobiaceae;g__	0	0	0	0	0	0	0	0	0.000790846	0	0	0
k__Bacteria;p__Proteobacteria;c__Alphaproteobacteria;o__Rhizobiales;f__Hyphomicrobiaceae;g__	0	2.68298e-05	1.49466e-05	0	0	1.36547e-05	0	0	0.000706714	0	0	0
k__Bacteria;p__Proteobacteria;c__Betaproteobacteria;o__Burkholderiales;f__;g__	0	0	1.49466e-05	1.48688e-05	0.000708789	0	0	0	1.68265e-05	0	0	0
k__Bacteria;p__Proteobacteria;c__Gammaproteobacteria;o__Pseudomonadales;f__Moraxellaceae;g__	0	0	0	0	0	1.36547e-05	0	0	1.68265e-05	0.000610337	0	0
k__Bacteria;p__Proteobacteria;c__Alphaproteobacteria;o__Sphingomonadales;f__Erythrobacteraceae;Other	0	0	1.49466e-05	0	0	0	0	0.000458409	1.68265e-05	0.000146481	0	0
k__Bacteria;p__Proteobacteria;c__Deltaproteobacteria;o__Desulfobacterales;f__Desulfobacteraceae;g__Desulfobacter	2.96983e-05	0.000187809	0	0.000148688	0	1.36547e-05	1.68776e-05	0	0.000235571	0	0	0
k__Bacteria;p__Proteobacteria;c__Alphaproteobacteria;o__Rhizobiales;f__Methylocystaceae;g__Methylosinus	0	0	0	0	0	0	0	0	1.68265e-05	0.000610337	0	0
k__Bacteria;p__Proteobacteria;c__Alphaproteobacteria;o__Rhizobiales;f__Bradyrhizobiaceae;g__Bradyrhizobium	0	0.000281713	1.49466e-05	0	0	4.0964e-05	0	0	0.000168265	4.88269e-05	1.71981e-05	0
k__Bacteria;p__Proteobacteria;c__Alphaproteobacteria;o__Rhizobiales;f__Bradyrhizobiaceae;Other	0	4.02447e-05	0	0	0.000135007	0	0	0	0.000117786	0.000244135	0	0
k__Bacteria;p__Proteobacteria;c__Alphaproteobacteria;o__Caulobacterales;f__Caulobacteraceae;g__Caulobacter	0	0	1.49466e-05	0	0	0	0	0	3.3653e-05	0.000488269	0	0
k__Bacteria;p__Proteobacteria;c__Gammaproteobacteria;Other;Other;Other	0	0	0	0.000208163	3.37519e-05	0	0	9.55019e-05	0.000185092	0	0	0
k__Bacteria;p__Proteobacteria;c__Alphaproteobacteria;o__Rhizobiales;Other;Other	0	0.000187809	0	0.000163557	0	1.36547e-05	0	1.91004e-05	6.73061e-05	0	3.43962e-05	1.20611e-05
k__Bacteria;p__Proteobacteria;c__Alphaproteobacteria;o__Rhizobiales;f__Methylocystaceae;g__Pleomorphomonas	0	0.000362202	0	0	0	0	0	0	0	7.32404e-05	5.15943e-05	0
k__Bacteria;p__Proteobacteria;c__Betaproteobacteria;o__Burkholderiales;f__Comamonadaceae;g__Limnobacter	0	1.34149e-05	0	0	0	0	0	0.000152803	0	0.000317375	0	0
k__Bacteria;p__Proteobacteria;c__Alphaproteobacteria;o__Sphingomonadales;f__Sphingomonadaceae;g__Sphingopyxis	0	0	0	0	0	0	0	0	0.000134612	0.000341789	0	0
k__Bacteria;p__Proteobacteria;c__Gammaproteobacteria;o__Xanthomonadales;f__Xanthomonadaceae;g__Thermomonas	0	0	0	0	0	0	0	0	0	0.000463856	0	0
k__Bacteria;p__Proteobacteria;c__Gammaproteobacteria;o__Xanthomonadales;f__Sinobacteraceae;g__	0	0	0	0	0	0	0	0	0.000201918	0.000195308	0	0
k__Bacteria;p__Proteobacteria;c__Gammaproteobacteria;o__Thiotrichales;f__Piscirickettsiaceae;g__Thiomicrospira	0	0	0.000328824	0	0	0	0	0	6.73061e-05	0	0	0
k__Bacteria;p__Proteobacteria;c__Epsilonproteobacteria;o__Campylobacterales;f__Campylobacteraceae;g__	0	0	0	0	0	0	1.68776e-05	0	0.000353357	0	1.71981e-05	0
k__Bacteria;p__Proteobacteria;c__Gammaproteobacteria;o__Alteromonadales;f__Idiomarinaceae;g__Idiomarina	0	0	0	8.92127e-05	0	1.36547e-05	0	0	0	0.000268548	0	0
k__Bacteria;p__Proteobacteria;c__Deltaproteobacteria;o__Myxococcales;f__Myxococcaceae;g__Anaeromyxobacter	0	0	0	0	0.000236263	0	0	0	0.000134612	0	0	0
k__Bacteria;p__Proteobacteria;c__Alphaproteobacteria;o__Rhizobiales;f__Beijerinckiaceae;g__	0	0	0	0	0	0	0	0	0.000151439	0.000195308	0	0
k__Bacteria;p__Proteobacteria;c__Betaproteobacteria;o__Burkholderiales;f__Alcaligenaceae;g__	0	0	0.000149466	0	0	0	0	0	5.04796e-05	7.32404e-05	1.71981e-05	0
k__Bacteria;p__Proteobacteria;c__Betaproteobacteria;o__Burkholderiales;f__Oxalobacteraceae;g__Massilia	0	0	0	0	0	0	0	0.000286506	0	0	0	0
k__Bacteria;p__Proteobacteria;c__Alphaproteobacteria;o__Rhizobiales;f__Phyllobacteriaceae;g__	0	0	0	0	0	0	0	0	0.000286051	0	0	0
k__Bacteria;p__Proteobacteria;c__Betaproteobacteria;o__Burkholderiales;f__Oxalobacteraceae;g__Herminiimonas	0	0	0	0	0	1.36547e-05	0	0.000267405	0	0	0	0
k__Bacteria;p__Proteobacteria;c__Gammaproteobacteria;o__Pasteurellales;f__Pasteurellaceae;g__Haemophilus	0	0	0	0	0	0	0	0	0	0.000244135	0	1.20611e-05
k__Bacteria;p__Proteobacteria;c__Deltaproteobacteria;o__Bdellovibrionales;f__Bdellovibrionaceae;g__Bdellovibrio	0	0	0	0	0	0	0	0	0	0.000244135	0	0
k__Bacteria;p__Proteobacteria;c__Alphaproteobacteria;o__Rhodospirillales;f__Acetobacteraceae;g__Roseococcus	0	0	0	0	0	0	0	0	0.000201918	0	3.43962e-05	0
k__Bacteria;p__Proteobacteria;c__Betaproteobacteria;o__Burkholderiales;f__Comamonadaceae;g__Polaromonas	0	0	0	0	0.000236263	0	0	0	0	0	0	0
k__Bacteria;p__Proteobacteria;c__Betaproteobacteria;o__Methylophilales;f__Methylophilaceae;Other	0	0.000201223	0	0	0	0	0	0	0	0	0	0
k__Bacteria;p__Proteobacteria;c__Gammaproteobacteria;o__Chromatiales;f__Ectothiorhodospiraceae;g__	0	0	0	0	0	0	0	0	0.000100959	9.76539e-05	0	0
k__Bacteria;p__Proteobacteria;c__Gammaproteobacteria;o__Legionellales;f__Coxiellaceae;g__Rickettsiella	0	0	0	0	0	0	0	0.000191004	0	0	0	0
k__Bacteria;p__Proteobacteria;c__Gammaproteobacteria;o__Oceanospirillales;f__Halomonadaceae;Other	0	0	8.96794e-05	0	0	0	0	0	0.000100959	0	0	0
k__Bacteria;p__Proteobacteria;c__Epsilonproteobacteria;o__Campylobacterales;f__Campylobacteraceae;Other	0	0	0.000134519	0	0	0	0	0	0	4.88269e-05	0	0
k__Bacteria;p__Proteobacteria;c__Alphaproteobacteria;o__Rhizobiales;f__Bradyrhizobiaceae;g__Afipia	0	0	0	0	0.000101256	0	0	0	0	7.32404e-05	0	0
k__Bacteria;p__Proteobacteria;c__Gammaproteobacteria;o__Xanthomonadales;f__Xanthomonadaceae;g__Stenotrophomonas	0	0	0	0	0	0	0	0	0	0.000170894	0	0
k__Bacteria;p__Proteobacteria;c__Deltaproteobacteria;o__Desulfuromonadales;Other;Other	1.48491e-05	6.70745e-05	0	0	0	0	0	0	5.04796e-05	0	3.43962e-05	0
k__Bacteria;p__Proteobacteria;c__Alphaproteobacteria;o__Rhizobiales;f__Hyphomicrobiaceae;Other	1.48491e-05	0	0	8.92127e-05	0	0	0	0	5.04796e-05	0	0	0
k__Bacteria;p__Proteobacteria;c__Alphaproteobacteria;o__Caulobacterales;f__Caulobacteraceae;g__Mycoplana	0	0	0	0	0	0	0	0	0.000151439	0	0	0
k__Bacteria;p__Proteobacteria;c__Deltaproteobacteria;o__Desulfovibrionales;f__Desulfovibrionaceae;g__	0	0	0	0	0.000101256	0	3.37553e-05	0	0	0	0	0
k__Bacteria;p__Proteobacteria;c__Alphaproteobacteria;o__Rhizobiales;f__Rhizobiaceae;g__Kaistia	0	0	0	0	0	0	0	0	0.000134612	0	0	0
k__Bacteria;p__Proteobacteria;c__Alphaproteobacteria;o__Rhizobiales;f__Rhizobiaceae;Other	0	0	1.49466e-05	0	0	0	0	0	0.000100959	0	1.71981e-05	0
k__Bacteria;p__Proteobacteria;c__Gammaproteobacteria;o__Thiotrichales;f__Piscirickettsiaceae;g__Methylophaga	0	0	4.48397e-05	7.43439e-05	0	0	0	0	0	0	0	0
k__Bacteria;p__Proteobacteria;c__Betaproteobacteria;o__Nitrosomonadales;f__Nitrosomonadaceae;Other	0	0	0	0	0	0	0	0	0.000117786	0	0	0
k__Bacteria;p__Proteobacteria;c__Alphaproteobacteria;o__Rhizobiales;f__Hyphomicrobiaceae;g__Hyphomicrobium	0	0	0	0	0	0	0	0	0.000117786	0	0	0
k__Bacteria;p__Proteobacteria;c__Gammaproteobacteria;o__Aeromonadales;f__Aeromonadaceae;Other	0	0	0	0	0	0	0	0.000114602	0	0	0	0
k__Bacteria;p__Proteobacteria;c__Alphaproteobacteria;o__Rhodospirillales;f__Acetobacteraceae;Other	0	0	0	0	0	6.82734e-05	0	0	3.3653e-05	0	0	1.20611e-05
k__Bacteria;p__Proteobacteria;c__Alphaproteobacteria;o__Rickettsiales;f__Pelagibacteraceae;g__	1.48491e-05	0	2.98931e-05	2.97376e-05	0	0	0	0	1.68265e-05	0	0	1.20611e-05
k__Bacteria;p__Proteobacteria;c__Gammaproteobacteria;o__Thiotrichales;f__Piscirickettsiaceae;g__	0	0	0	0	0	0	0	0	0.000100959	0	0	0
k__Bacteria;p__Proteobacteria;c__Betaproteobacteria;o__SC-I-84;f__;g__	0	0	0	0	0	0	0	0	0.000100959	0	0	0
k__Bacteria;p__Proteobacteria;c__Betaproteobacteria;o__Burkholderiales;f__Comamonadaceae;g__Ramlibacter	0	0	0	0	0	0	0	0	0.000100959	0	0	0
k__Bacteria;p__Proteobacteria;c__Alphaproteobacteria;o__Rhodospirillales;f__Rhodospirillaceae;g__Skermanella	0	0	0	0	0	0	0	0	0.000100959	0	0	0
k__Bacteria;p__Proteobacteria;c__Gammaproteobacteria;o__Pseudomonadales;f__Pseudomonadaceae;Other	0	0	0	0	0	0	0	0	5.04796e-05	4.88269e-05	0	0
k__Bacteria;p__Proteobacteria;c__Alphaproteobacteria;o__Sphingomonadales;f__Sphingomonadaceae;g__Blastomonas	0	0	0	0	0	0	0	0	0	9.76539e-05	0	0
k__Bacteria;p__Proteobacteria;c__Betaproteobacteria;o__Burkholderiales;f__Burkholderiaceae;g__Burkholderia	0	0	0	0	0	0	0	0	1.68265e-05	7.32404e-05	0	0
k__Bacteria;p__Proteobacteria;c__Alphaproteobacteria;o__Rickettsiales;f__;g__	0	0	8.96794e-05	0	0	0	0	0	0	0	0	0
k__Bacteria;p__Proteobacteria;c__Alphaproteobacteria;o__Rhodobacterales;f__Hyphomonadaceae;g__Hyphomonas	0	0	0	0	3.37519e-05	0	0	0	5.04796e-05	0	0	0
k__Bacteria;p__Proteobacteria;c__Gammaproteobacteria;o__Xanthomonadales;f__Xanthomonadaceae;g__Luteimonas	0	0	0	0	0	0	0	0	8.41326e-05	0	0	0
k__Bacteria;p__Proteobacteria;c__Gammaproteobacteria;o__Enterobacteriales;f__Enterobacteriaceae;g__Morganella	0	0	0	0	0	0	0	0	8.41326e-05	0	0	0
k__Bacteria;p__Proteobacteria;c__Deltaproteobacteria;o__Myxococcales;f__Cystobacterineae;g__	0	0	0	0	0	0	0	0	8.41326e-05	0	0	0
k__Bacteria;p__Proteobacteria;c__Alphaproteobacteria;o__Rhizobiales;f__Phyllobacteriaceae;g__Mesorhizobium	0	0	0	0	0	0	0	0	8.41326e-05	0	0	0
k__Bacteria;p__Proteobacteria;c__Alphaproteobacteria;o__Rhizobiales;f__Brucellaceae;g__Ochrobactrum	0	0	0	0	0	0	0	0	8.41326e-05	0	0	0
k__Bacteria;p__Proteobacteria;c__Gammaproteobacteria;o__Alteromonadales;f__Alteromonadaceae;g__	0	0	4.48397e-05	0	0	0	0	0	1.68265e-05	0	1.71981e-05	0
k__Bacteria;p__Proteobacteria;c__Alphaproteobacteria;o__;f__;g__	0	0	0	0	0	0	0	7.64015e-05	0	0	0	0
k__Bacteria;p__Proteobacteria;c__Gammaproteobacteria;o__Pseudomonadales;f__Moraxellaceae;g__Psychrobacter	0	0	0	0	0	0	0	0	0	7.32404e-05	0	0
k__Bacteria;p__Proteobacteria;c__Betaproteobacteria;o__;f__;g__	0	0	0	0	6.75037e-05	0	0	0	0	0	0	0
k__Bacteria;p__Proteobacteria;c__Gammaproteobacteria;o__Alteromonadales;f__HTCC2188;g__HTCC	0	0	0	0	0	0	0	0	6.73061e-05	0	0	0
k__Bacteria;p__Proteobacteria;c__Deltaproteobacteria;o__Myxococcales;f__Myxococcaceae;g__Corallococcus	0	0	0	0	0	0	0	0	6.73061e-05	0	0	0
k__Bacteria;p__Proteobacteria;c__Betaproteobacteria;o__Ellin6067;f__;g__	0	0	0	0	0	0	0	0	6.73061e-05	0	0	0
k__Bacteria;p__Proteobacteria;c__Alphaproteobacteria;o__Rhizobiales;f__Cohaesibacteraceae;g__Cohaesibacter	0	0	0	5.94751e-05	0	0	0	0	0	0	0	0
k__Bacteria;p__Proteobacteria;c__Betaproteobacteria;o__Burkholderiales;f__Comamonadaceae;g__Rubrivivax	0	0	0	0	0	0	0	0	3.3653e-05	2.44135e-05	0	0
k__Bacteria;p__Proteobacteria;c__Deltaproteobacteria;o__NKB15;f__;g__	0	0	0	0	0	0	0	5.73011e-05	0	0	0	0
k__Bacteria;p__Proteobacteria;c__Alphaproteobacteria;o__Rhodospirillales;f__Rhodospirillaceae;g__Azospirillum	0	0	0	0	0	5.46187e-05	0	0	0	0	0	0
k__Bacteria;p__Proteobacteria;c__Deltaproteobacteria;o__Desulfuromonadales;f__Desulfuromonadaceae;g__Geothermobacter	0	5.36596e-05	0	0	0	0	0	0	0	0	0	0
k__Bacteria;p__Proteobacteria;c__Deltaproteobacteria;o__Desulfobacterales;f__Desulfobacteraceae;g__Desulfosarcina	0	5.36596e-05	0	0	0	0	0	0	0	0	0	0
k__Bacteria;p__Proteobacteria;c__Deltaproteobacteria;o__Spirobacillales;f__;g__	0	0	0	0	0	0	0	0	5.04796e-05	0	0	0
k__Bacteria;p__Proteobacteria;c__Deltaproteobacteria;o__Myxococcales;f__Nannocystaceae;g__Nannocystis	0	0	0	0	0	0	0	0	5.04796e-05	0	0	0
k__Bacteria;p__Proteobacteria;c__Betaproteobacteria;o__MND1;f__;g__	0	0	0	0	0	0	0	0	5.04796e-05	0	0	0
k__Bacteria;p__Proteobacteria;c__Alphaproteobacteria;o__Rhizobiales;f__Hyphomicrobiaceae;g__Parvibaculum	0	0	0	0	0	0	0	0	5.04796e-05	0	0	0
k__Bacteria;p__Proteobacteria;c__Gammaproteobacteria;o__Pseudomonadales;f__Moraxellaceae;g__Enhydrobacter	0	4.02447e-05	0	0	0	0	0	0	0	0	0	0
k__Bacteria;p__Proteobacteria;c__Deltaproteobacteria;o__Desulfuromonadales;f__Pelobacteraceae;g__Desulfuromonas	0	0	0	1.48688e-05	0	0	0	0	0	2.44135e-05	0	0
k__Bacteria;p__Proteobacteria;c__Alphaproteobacteria;o__Rickettsiales;f__mitochondria;g__	0	0	0	0	0	0	0	3.82007e-05	0	0	0	0
k__Bacteria;p__Proteobacteria;c__Alphaproteobacteria;o__Sphingomonadales;f__;g__	0	0	0	0	0	0	0	0	0	0	0	3.61834e-05
k__Bacteria;p__Proteobacteria;c__Gammaproteobacteria;o__Enterobacteriales;f__Enterobacteriaceae;Other	0	0	0	0	0	0	0	0	0	0	3.43962e-05	0
k__Bacteria;p__Proteobacteria;c__Gammaproteobacteria;o__Xanthomonadales;f__Xanthomonadaceae;Other	0	0	0	0	0	0	0	0	3.3653e-05	0	0	0
k__Bacteria;p__Proteobacteria;c__Gammaproteobacteria;o__Xanthomonadales;f__Xanthomonadaceae;g__Pseudoxanthomonas	0	0	0	0	0	0	0	0	3.3653e-05	0	0	0
k__Bacteria;p__Proteobacteria;c__Gammaproteobacteria;o__Xanthomonadales;f__Xanthomonadaceae;g__Dokdonella	0	0	0	0	0	0	0	0	3.3653e-05	0	0	0
k__Bacteria;p__Proteobacteria;c__Gammaproteobacteria;o__Oceanospirillales;Other;Other	0	0	0	0	0	0	0	0	3.3653e-05	0	0	0
k__Bacteria;p__Proteobacteria;c__Gammaproteobacteria;o__Oceanospirillales;f__Oceanospirillaceae;Other	0	0	0	0	0	0	0	0	3.3653e-05	0	0	0
k__Bacteria;p__Proteobacteria;c__Gammaproteobacteria;o__Oceanospirillales;f__Halomonadaceae;g__	0	0	0	0	0	0	0	0	3.3653e-05	0	0	0
k__Bacteria;p__Proteobacteria;c__Gammaproteobacteria;o__Legionellales;f__Legionellaceae;g__	0	0	0	0	0	0	0	0	3.3653e-05	0	0	0
k__Bacteria;p__Proteobacteria;c__Gammaproteobacteria;o__Enterobacteriales;f__Enterobacteriaceae;g__Providencia	0	0	0	0	0	0	0	0	3.3653e-05	0	0	0
k__Bacteria;p__Proteobacteria;c__Gammaproteobacteria;o__Alteromonadales;f__[Chromatiaceae];g__	0	0	0	0	0	0	0	0	3.3653e-05	0	0	0
k__Bacteria;p__Proteobacteria;c__Betaproteobacteria;Other;Other;Other	0	0	0	0	0	0	0	0	3.3653e-05	0	0	0
k__Bacteria;p__Proteobacteria;c__Betaproteobacteria;o__Burkholderiales;f__Oxalobacteraceae;Other	0	0	0	0	0	0	0	0	3.3653e-05	0	0	0
k__Bacteria;p__Proteobacteria;c__Betaproteobacteria;o__Burkholderiales;f__Comamonadaceae;g__Variovorax	0	0	0	0	0	0	0	0	3.3653e-05	0	0	0
k__Bacteria;p__Proteobacteria;c__Betaproteobacteria;o__Burkholderiales;f__Burkholderiaceae;g__	0	0	0	0	0	0	0	0	3.3653e-05	0	0	0
k__Bacteria;p__Proteobacteria;c__Alphaproteobacteria;o__Sphingomonadales;f__Erythrobacteraceae;g__Lutibacterium	0	0	0	0	0	0	0	0	3.3653e-05	0	0	0
k__Bacteria;p__Proteobacteria;c__Alphaproteobacteria;o__Rhodobacterales;f__Rhodobacteraceae;g__Amaricoccus	0	0	0	0	0	0	0	0	3.3653e-05	0	0	0
k__Bacteria;p__Proteobacteria;c__Alphaproteobacteria;o__Rhizobiales;f__Rhizobiaceae;g__Rhizobium	0	0	0	0	0	0	0	0	3.3653e-05	0	0	0
k__Bacteria;p__Proteobacteria;c__Alphaproteobacteria;o__Rhizobiales;f__Hyphomicrobiaceae;g__Pedomicrobium	0	0	0	0	0	0	0	0	3.3653e-05	0	0	0
k__Bacteria;p__Proteobacteria;c__Gammaproteobacteria;o__Vibrionales;f__Pseudoalteromonadaceae;Other	0	0	1.49466e-05	0	0	0	0	0	1.68265e-05	0	0	0
k__Bacteria;p__Proteobacteria;c__Gammaproteobacteria;o__Alteromonadales;f__;g__	0	0	2.98931e-05	0	0	0	0	0	0	0	0	0
k__Bacteria;p__Proteobacteria;c__Gammaproteobacteria;o__Oceanospirillales;f__Oceanospirillaceae;g__Marinobacterium	0	0	0	2.97376e-05	0	0	0	0	0	0	0	0
k__Bacteria;p__Proteobacteria;c__Alphaproteobacteria;o__BD7-3;f__;g__	0	0	0	2.97376e-05	0	0	0	0	0	0	0	0
k__Bacteria;p__Planctomycetes;c__vadinHA49;o__PeHg47;f__;g__	0	0.000362202	0	0.000178425	0	0	0	0	0	0	0	0
k__Bacteria;p__Planctomycetes;c__Planctomycetia;o__Planctomycetales;f__Planctomycetaceae;g__Planctomyces	0	0	0	0	0	2.73093e-05	0	0	0	0	0	0
k__Bacteria;p__Planctomycetes;c__Planctomycetia;o__Pirellulales;f__Pirellulaceae;g__Pirellula	0	0	0	0	0	0	0	0	0	7.32404e-05	1.71981e-05	0
k__Bacteria;p__Planctomycetes;c__Planctomycetia;o__Pirellulales;f__Pirellulaceae;g__	0	0.000429277	0	0	0	6.82734e-05	1.68776e-05	0.00271225	6.73061e-05	0.000244135	0	0
k__Bacteria;p__Planctomycetes;c__Planctomycetia;o__Gemmatales;f__Isosphaeraceae;g__	0	0	0	0	0	0	0	0.000362907	0.000117786	0	0	1.20611e-05
k__Bacteria;p__Planctomycetes;c__Planctomycetia;o__Gemmatales;f__Gemmataceae;g__Gemmata	0	0	0	1.48688e-05	0	0	0	0	0.000201918	0.00183101	0	0
k__Bacteria;p__Planctomycetes;c__Planctomycetia;o__B97;f__;g__	0	0	2.98931e-05	0	0	0	0	0	0	0	0	0
k__Bacteria;p__Planctomycetes;c__Phycisphaerae;o__WD2101;f__;g__	0	0	0	2.97376e-05	0.000708789	0	0	0	6.73061e-05	0	0	0
k__Bacteria;p__Planctomycetes;c__Phycisphaerae;o__MSBL9;f__;g__	4.45474e-05	1.34149e-05	0.000209252	7.43439e-05	0.0103956	0.000163856	0.00843882	0.00880527	0.00166583	0	0.00211536	2.41223e-05
k__Bacteria;p__Planctomycetes;c__Phycisphaerae;o__AKAU3564;f__;g__	0	0	0	0	0	4.0964e-05	0	0.000191004	0	0	0	0
k__Bacteria;p__OP9;c__JS1;Other;Other;Other	0	0	0	0	0	0	0	0	0	0	3.43962e-05	0
k__Bacteria;p__OP9;c__JS1;o__SB-45;f__;g__	0.000118793	0.000308543	0.00309394	0.000163557	0.00408397	0.0180924	0.000236287	0.02569	0.00777385	0.0139645	0.0382485	0.000168856
k__Bacteria;p__OP9;c__JS1;o__BA021;f__;g__	5.93965e-05	0.0411167	0.000134519	8.92127e-05	0.0152558	0.00447873	1.68776e-05	0.00305606	8.41326e-05	0.0030761	0.00555498	6.03056e-05
k__Bacteria;p__OP8;c__SAW1_B6;o__;f__;g__	0	0	0	0	0	0	0	0.000764015	0	0	0	0
k__Bacteria;p__OP8;c__OP8_2;o__;f__;g__	7.42457e-05	0.00462814	0.0564083	5.94751e-05	0.00212637	0.00563938	0.000101266	0.000114602	6.73061e-05	9.76539e-05	5.15943e-05	4.82445e-05
k__Bacteria;p__OP8;c__OP8_1;o__;f__;g__	0	0	2.98931e-05	0	0	1.36547e-05	0	0	0.000117786	0	0	0
k__Bacteria;p__OP3;c__PBS-25;o__;f__;g__	5.93965e-05	2.68298e-05	0.00511173	0	0	0.000122892	1.68776e-05	3.82007e-05	0.00763924	0.00468739	0.000189179	1.20611e-05
k__Bacteria;p__OP3;c__koll11;o__GIF10;f__;g__	0	0	5.97863e-05	0	0	0	0	0	1.68265e-05	0	0	0
k__Bacteria;p__OP3;c__koll11;o__;f__;g__	0	0	0	0	0	0.000191165	0	0	1.68265e-05	0	0	0
k__Bacteria;p__OP3;c__BD4-9;o__;f__;g__	0	0.000791479	1.49466e-05	0	0	0.000218475	0	0.00307516	1.68265e-05	9.76539e-05	0	0
k__Bacteria;p__OP1;c__MSBL6;o__;f__;g__	2.96983e-05	0.00101953	0.0024064	4.46063e-05	0.000607533	0.00211647	0.000607595	0.0160443	0.00240619	0.000683577	0.00128986	1.20611e-05
k__Bacteria;p__OD1;c__ABY1;o__;f__;g__	2.96983e-05	0.00175735	1.49466e-05	8.92127e-05	0	5.46187e-05	1.68776e-05	0	0	4.88269e-05	1.71981e-05	0
k__Bacteria;p__OD1;c__;o__;f__;g__	0.00017819	1.34149e-05	0	8.92127e-05	0	0	0.000219409	0.000649413	1.68265e-05	0	0	0
k__Bacteria;p__NKB19;c__TSBW08;o__;f__;g__	0	0	0	1.48688e-05	0	0	0.00108017	0	0	0	0	0
k__Bacteria;p__Nitrospirae;c__Nitrospira;o__Nitrospirales;f__Nitrospiraceae;g__Nitrospira	0	0	0	0	0	0	0	0	1.68265e-05	0	3.43962e-05	0
k__Bacteria;p__Nitrospirae;c__Nitrospira;o__Nitrospirales;f__0319-6A21;g__	0	0	0	0	0	0	0	0	3.3653e-05	0	0	0
k__Bacteria;p__Nitrospirae;c__Nitrospira;o__Nitrospirales;f__[Thermodesulfovibrionaceae];g__	1.48491e-05	0	0	0	0	0.00107872	0	0	0	0	0	0
k__Bacteria;p__Lentisphaerae;c__[Lentisphaeria];o__Z20;f__;g__	2.96983e-05	0.00115368	2.98931e-05	0	0	5.46187e-05	0.000253165	0	3.3653e-05	0	0.000154783	0
k__Bacteria;p__Lentisphaerae;c__[Lentisphaeria];o__Victivallales;f__Victivallaceae;g__	0.000490021	0.00146222	0.000179359	0.000535276	3.37519e-05	4.0964e-05	0.00028692	0.00429758	1.68265e-05	0	0	1.20611e-05
k__Bacteria;p__Lentisphaerae;c__[Lentisphaeria];o__Lentisphaerales;f__;g__	0	0	0	0	0	0	0	0.000114602	0	0	0	0
k__Bacteria;p__Hyd24-12;c__WM88;o__;f__;g__	0.217673	0.19622	0.119857	0.0358486	0.00428649	0.0157985	0.0447595	0.0147264	0.0449941	0.0169185	0.320916	0.00103726
k__Bacteria;p__GN04;c__GN15;o__;f__;g__	1.48491e-05	0	0.00047829	0	0	6.82734e-05	0	0	0	0	0	0
k__Bacteria;p__GN02;c__GKS2-174;o__;f__;g__	4.45474e-05	0.000281713	2.98931e-05	0.0289793	3.37519e-05	1.36547e-05	3.37553e-05	3.82007e-05	0	4.88269e-05	1.71981e-05	3.61834e-05
k__Bacteria;p__GN02;c__3BR-5F;o__;f__;g__	0	0.000348787	0	0	0	0	0	0	0	0	0	0
k__Bacteria;p__Gemmatimonadetes;c__JL-ETNP-Z39;o__;f__;g__	0	8.04894e-05	0	0	0	0	0	0	0	0	0	0
k__Bacteria;p__Gemmatimonadetes;c__Gemmatimonadetes;o__N1423WL;f__;g__	0	0	0	0	0.000303767	0	0	0	6.73061e-05	0	0	0
k__Bacteria;p__Gemmatimonadetes;c__Gemmatimonadetes;o__Gemmatimonadales;f__;g__	0	0	0	0	0	0	0	5.73011e-05	0	0.000170894	0	1.20611e-05
k__Bacteria;p__Gemmatimonadetes;c__Gemmatimonadetes;o__;f__;g__	0	0	0	0	0	0	0	0	0.000134612	0	0	0
k__Bacteria;p__Gemmatimonadetes;c__Gemm-5;o__;f__;g__	0	0	0	0	0.000202511	0	0	0	0	0	0	0
k__Bacteria;p__Gemmatimonadetes;c__Gemm-3;o__;f__;g__	0	0	1.49466e-05	0	0.000135007	4.0964e-05	0	0	3.3653e-05	0.00151363	3.43962e-05	0
k__Bacteria;p__Gemmatimonadetes;c__Gemm-1;o__;f__;g__	1.48491e-05	0	0	0	0	0	0	0.000267405	0.000151439	0	0	0
k__Bacteria;p__Fusobacteria;c__Fusobacteriia;o__Fusobacteriales;f__Fusobacteriaceae;g__Fusobacterium	0	0	0	0	0	0	0	0	0	7.32404e-05	0	0
k__Bacteria;p__Firmicutes;c__Erysipelotrichi;o__Erysipelotrichales;f__Erysipelotrichaceae;g__PSB-M-3	1.48491e-05	0	0	0	0	0	5.06329e-05	0	3.3653e-05	0	1.71981e-05	0
k__Bacteria;p__Firmicutes;c__Clostridia;o__Clostridiales;f__[Acidaminobacteraceae];g__NP25	0.284792	0.170919	0.174576	0.320333	0.0141083	0.0602171	0.00364557	0.00427848	0.131516	0.0405996	0.0411378	0.00135085
k__Bacteria;p__Firmicutes;c__Clostridia;o__Clostridiales;f__[Tissierellaceae];g__ecb11	0.0739635	0.0098197	0.00309394	0.0533641	0.0214662	0.0100498	0.0165907	0.0160825	0.0110214	0.0131344	0.00588175	0.0029791
k__Bacteria;p__Firmicutes;c__Clostridia;o__Clostridiales;f__Eubacteriaceae;g__	0.000460323	0.000389032	0.000328824	0.000520407	0.000303767	0.000368676	0.000438819	0.000764015	0.00900219	0.000488269	0.000584735	0.199093
k__Bacteria;p__Firmicutes;c__Clostridia;o__Clostridiales;f__[Acidaminobacteraceae];g__Fusibacter	0.00377168	0.000348787	0.015111	0.0161326	0.0090455	0.0513552	0.000725738	0.0105243	0.00880027	0.00429677	0.00300967	0.000808095
k__Bacteria;p__Firmicutes;c__Clostridia;o__Clostridiales;f__Clostridiaceae;g__Clostridium	0.000579116	0.000214638	0.0729691	0.00127872	0.00506278	0.000860244	0.000894515	0.00290326	0.00393741	0.00690901	0.0188491	0.00850309
k__Bacteria;p__Firmicutes;c__Clostridia;o__Clostridiales;f__Lachnospiraceae;g__	0.00109884	0.000107319	0.0232419	0.00318192	0.0129607	0.00154298	0.00123207	0.000611212	0.0176847	0.0102781	0.0184707	0.00182123
k__Bacteria;p__Firmicutes;c__Clostridia;o__Clostridiales;f__Clostridiaceae;g__	0.000727608	6.70745e-05	0.00294447	0.000654226	0.00317267	2.73093e-05	0.000253165	0.0278483	0.00126199	0.0155026	0.00225295	0.00729698
k__Bacteria;p__Firmicutes;c__Clostridia;o__Clostridiales;f__Lachnospiraceae;g__Epulopiscium	1.48491e-05	2.68298e-05	1.49466e-05	4.46063e-05	0.0427974	2.73093e-05	0	0	0.000185092	0	3.43962e-05	0
k__Bacteria;p__Firmicutes;c__Clostridia;o__Clostridiales;f__[Acidaminobacteraceae];g__	0.000549418	4.02447e-05	8.96794e-05	0.000297376	0.00691913	0.000150201	8.43882e-05	0.00649413	0.00657917	0.000659164	0.000171981	0.000229161
k__Bacteria;p__Firmicutes;c__Clostridia;o__Clostridiales;f__Ruminococcaceae;g__	5.93965e-05	4.02447e-05	0.00593379	0.000163557	0.00806669	9.55827e-05	0.000303797	0.000802216	0.00072354	0.00351554	0.000877102	4.82445e-05
k__Bacteria;p__Firmicutes;c__Clostridia;o__Halanaerobiales;f__Halanaerobiaceae;g__	0.000415776	0.000710989	4.48397e-05	0.000669095	0.00054003	1.36547e-05	0.00582278	1.91004e-05	0.000538449	4.88269e-05	0.0036288	0.00662156
k__Bacteria;p__Firmicutes;c__Clostridia;o__Clostridiales;f__Clostridiaceae;g__Clostridiisalibacter	0	9.39043e-05	0	0	0.0183273	0	0	1.91004e-05	0	0	3.43962e-05	4.82445e-05
k__Bacteria;p__Firmicutes;c__Clostridia;o__Clostridiales;f__;g__	8.90948e-05	0	0.000627756	0	0.0153908	0	0.000135021	0	0.000487969	0.000707991	0.000171981	0.0002171
k__Bacteria;p__Firmicutes;c__Clostridia;o__Clostridiales;f__Ruminococcaceae;g__Oscillospira	0	0	0	0	0.0164372	1.36547e-05	0	0.000439309	3.3653e-05	0	1.71981e-05	2.41223e-05
k__Bacteria;p__Firmicutes;c__Clostridia;o__Clostridiales;f__Clostridiaceae;g__Alkaliphilus	4.45474e-05	5.36596e-05	4.48397e-05	2.97376e-05	0	0.0158121	1.68776e-05	0	3.3653e-05	2.44135e-05	1.71981e-05	7.23668e-05
k__Bacteria;p__Firmicutes;c__Clostridia;o__Halanaerobiales;f__Halanaerobiaceae;g__Halanaerobium	0.00320741	0.000308543	0.000717435	0.00060962	0.00374646	5.46187e-05	0.000219409	0	0.00274272	0.000341789	0.000343962	0.00338918
k__Bacteria;p__Firmicutes;c__Clostridia;o__Clostridiales;f__[Acidaminobacteraceae];Other	0.0017522	1.34149e-05	1.49466e-05	0.000193294	0	6.82734e-05	0.000219409	1.91004e-05	0.000117786	0.00173336	1.71981e-05	0.004933
k__Bacteria;p__Firmicutes;c__Clostridia;o__Clostridiales;f__Christensenellaceae;g__	0.000133642	6.70745e-05	5.97863e-05	2.97376e-05	0.000573782	0	0.000405063	0.00288416	0.000117786	0.000170894	0.000326764	9.6489e-05
k__Bacteria;p__Firmicutes;c__Clostridia;o__Clostridiales;f__Eubacteriaceae;g__Acetobacterium	0	5.36596e-05	7.47328e-05	1.48688e-05	3.37519e-05	1.36547e-05	0.000675105	7.64015e-05	0.000185092	0.0016357	0.00187459	3.61834e-05
k__Bacteria;p__Firmicutes;c__Clostridia;o__Clostridiales;f__EtOH8;g__	7.42457e-05	0.000107319	0	0	0	1.36547e-05	0.00249789	0	3.3653e-05	0	1.71981e-05	0.00109756
k__Bacteria;p__Firmicutes;c__Clostridia;o__Clostridiales;f__[Mogibacteriaceae];g__	0.00308862	0	1.49466e-05	2.97376e-05	3.37519e-05	1.36547e-05	3.37553e-05	1.91004e-05	0	0.000195308	3.43962e-05	0.00010855
k__Bacteria;p__Firmicutes;c__Clostridia;o__Clostridiales;f__Dehalobacteriaceae;g__Dehalobacterium	1.48491e-05	0	0	1.48688e-05	0	0	0.00266667	0	0	0	1.71981e-05	4.82445e-05
k__Bacteria;p__Firmicutes;c__Clostridia;o__Clostridiales;f__[Tissierellaceae];g__Anaerococcus	0	0	0	0	0.00168759	0	0	0	0	0.000390615	0	0
k__Bacteria;p__Firmicutes;c__Clostridia;o__Clostridiales;f__[Acidaminobacteraceae];g__WH1-8	0	6.70745e-05	5.97863e-05	0	0.00135007	1.36547e-05	0	0	0	0	1.71981e-05	0
k__Bacteria;p__Firmicutes;c__Clostridia;o__Clostridiales;f__[Tissierellaceae];g__Dethiosulfatibacter	2.96983e-05	0.000241468	0	0	0	0	0	0	0.000370183	0.000707991	3.43962e-05	7.23668e-05
k__Bacteria;p__Firmicutes;c__Clostridia;o__Clostridiales;f__Clostridiaceae;g__Tindallia_Anoxynatronum	0	0	4.48397e-05	0	0	1.36547e-05	1.68776e-05	0	0.00132929	0	1.71981e-05	2.41223e-05
k__Bacteria;p__Firmicutes;c__Clostridia;o__Clostridiales;f__Peptococcaceae;g__Sporotomaculum	2.96983e-05	0.000576841	0	0.000237901	0	0	1.68776e-05	0	3.3653e-05	0	3.43962e-05	0.000434201
k__Bacteria;p__Firmicutes;c__Clostridia;o__Clostridiales;f__Syntrophomonadaceae;g__Syntrophomonas	0	1.34149e-05	0	0	0	1.36547e-05	0.000118143	0	0.000100959	0	5.15943e-05	0.0010252
k__Bacteria;p__Firmicutes;c__Clostridia;o__Clostridiales;f__Veillonellaceae;g__Veillonella	0	0	0	0	0.000945052	0	0	0	0	0.000366202	0	0
k__Bacteria;p__Firmicutes;c__Clostridia;o__Clostridiales;f__Peptococcaceae;g__Dehalobacter_Syntrophobotulus	0.000118793	4.02447e-05	0	5.94751e-05	0	0	3.37553e-05	0.000210104	3.3653e-05	0	0	0.000759851
k__Bacteria;p__Firmicutes;c__Clostridia;o__Clostridiales;f__Eubacteriaceae;g__Alkalibacter	0	0.000147564	1.49466e-05	0	0.000877548	0	0	0	0.000201918	0	0	0
k__Bacteria;p__Firmicutes;c__Clostridia;o__Clostridiales;Other;Other	2.96983e-05	0	0	0	0	1.36547e-05	1.68776e-05	0.000343807	0.000504796	0	0.000103189	9.6489e-05
k__Bacteria;p__Firmicutes;c__Clostridia;o__Clostridiales;f__Ruminococcaceae;g__Ruminococcus	0	0	0	0	0.000978804	0	0	0	0	0	0	0
k__Bacteria;p__Firmicutes;c__Clostridia;o__Clostridiales;f__Peptococcaceae;g__Desulfosporosinus	0	5.36596e-05	0	1.48688e-05	0	2.73093e-05	0.000118143	1.91004e-05	0.000134612	0	0	0.000470384
k__Bacteria;p__Firmicutes;c__Clostridia;o__Clostridiales;f__Clostridiaceae;g__Proteiniclasticum	0	0	0	0	0	0	0	0	0.000588928	0	0.000154783	0
k__Bacteria;p__Firmicutes;c__Clostridia;o__Clostridiales;f__[Mogibacteriaceae];g__Mogibacterium	0	0	0	0	0	0	0	1.91004e-05	0	0.000585923	0	0
k__Bacteria;p__Firmicutes;c__Clostridia;o__Clostridiales;f__Veillonellaceae;g__	2.96983e-05	0	0	0	0.00037127	0	0.000135021	0	3.3653e-05	0	0	0
k__Bacteria;p__Firmicutes;c__Clostridia;o__Clostridiales;f__Peptostreptococcaceae;g__Peptostreptococcus	0	0	0	0	0.00054003	0	0	0	0	0	0	0
k__Bacteria;p__Firmicutes;c__Clostridia;o__Clostridiales;f__Peptostreptococcaceae;g__	0	0	0	0	0.000506278	0	0	0	3.3653e-05	0	0	0
k__Bacteria;p__Firmicutes;c__Clostridia;o__Clostridiales;f__Peptococcaceae;g__	0	0	0	7.43439e-05	0	0	1.68776e-05	0	0	0	0	0.000337712
k__Bacteria;p__Firmicutes;c__Clostridia;o__Clostridiales;f__Gracilibacteraceae;Other	0	0	0	5.94751e-05	0	0	0.00028692	0	0	0	0	7.23668e-05
k__Bacteria;p__Firmicutes;c__Clostridia;o__Clostridiales;f__[Tissierellaceae];g__Tissierella_Soehngenia	0	0	2.98931e-05	0	0	0	0	0	0.000319704	0	6.87924e-05	0
k__Bacteria;p__Firmicutes;c__Clostridia;o__Clostridiales;f__Lachnospiraceae;g__Butyrivibrio	0	0	0	0	0	0	0	0	1.68265e-05	0.000390615	0	0
k__Bacteria;p__Firmicutes;c__Clostridia;o__Clostridiales;f__Lachnospiraceae;g__Coprococcus	0	0	0	0	0.000405022	0	0	0	0	0	0	0
k__Bacteria;p__Firmicutes;c__Clostridia;o__Clostridiales;f__[Tissierellaceae];g__Finegoldia	0	0	0	0	0	0	0	0	0	0.000366202	0	0
k__Bacteria;p__Firmicutes;c__Clostridia;o__Clostridiales;f__Peptococcaceae;g__Desulfitobacter	1.48491e-05	0	0	0	0	0	0.000101266	0	8.41326e-05	0	0	0.00010855
k__Bacteria;p__Firmicutes;c__Clostridia;o__Clostridiales;f__Peptococcaceae;g__Desulfotomaculum	0	0.000120734	0	0	0	0	0	0	6.73061e-05	0	0	7.23668e-05
k__Bacteria;p__Firmicutes;c__Clostridia;o__Clostridiales;f__[Acidaminobacteraceae];g__Acidaminobacter	0	0	0	0	0	0	0	0	0.000100959	0	3.43962e-05	4.82445e-05
k__Bacteria;p__Firmicutes;c__Clostridia;o__Clostridiales;f__[Tissierellaceae];g__Peptoniphilus	0	0	0	0	0	0	0	0	0	0.000170894	0	0
k__Bacteria;p__Firmicutes;c__Clostridia;o__Clostridiales;f__Clostridiaceae;Other	0	0	0	0	0	0	0	0	0	0	8.59904e-05	4.82445e-05
k__Bacteria;p__Firmicutes;c__Clostridia;o__Clostridiales;f__Veillonellaceae;g__Dialister	0	0	0	0	0	0	0	0	0	0.000122067	0	0
k__Bacteria;p__Firmicutes;c__Clostridia;o__Clostridiales;f__Dehalobacteriaceae;g__	0	0	0	0	0	0	0	0	8.41326e-05	0	0	0
k__Bacteria;p__Firmicutes;c__Clostridia;o__Clostridiales;f__Gracilibacteraceae;g__	0	0	0	0	0	0	6.75105e-05	0	0	0	0	0
k__Bacteria;p__Firmicutes;c__Clostridia;o__Clostridiales;f__Clostridiaceae;g__SMB53	0	0	0	0	0	0	0	0	6.73061e-05	0	0	0
k__Bacteria;p__Firmicutes;c__Clostridia;o__Natranaerobiales;f__Anaerobrancaceae;g__Dethiobacter	0	0	0	0	0	0	0	0	0	0	5.15943e-05	0
k__Bacteria;p__Firmicutes;c__Clostridia;o__Halanaerobiales;f__Halobacteroidaceae;g__	0	0	0	0	0	0	0	0	5.04796e-05	0	0	0
k__Bacteria;p__Firmicutes;c__Clostridia;o__Clostridiales;f__[Tissierellaceae];g__Parvimonas	0	0	0	0	0	0	0	0	0	4.88269e-05	0	0
k__Bacteria;p__Firmicutes;c__Clostridia;o__Clostridiales;f__Peptococcaceae;g__Niigata-25	0	0	4.48397e-05	0	0	0	0	0	0	0	0	0
k__Bacteria;p__Firmicutes;c__Clostridia;o__Natranaerobiales;f__ML1228J-1;g__	0	0	2.98931e-05	0	0	0	0	0	0	0	0	0
k__Bacteria;p__Firmicutes;c__Clostridia;o__Clostridiales;f__[Mogibacteriaceae];g__Anaerovorax	2.96983e-05	0	0	0	0	0	0	0	0	0	0	0
k__Bacteria;p__Firmicutes;c__Bacilli;o__Lactobacillales;f__Streptococcaceae;g__Streptococcus	0	0	0	5.94751e-05	0.00162009	0	0	0.000191004	0	0.00185542	0	0
k__Bacteria;p__Firmicutes;c__Bacilli;o__Lactobacillales;f__Leuconostocaceae;g__Leuconostoc	0	0	0	0	0	0	0	0	3.3653e-05	0	0	0
k__Bacteria;p__Firmicutes;c__Bacilli;o__Lactobacillales;f__Lactobacillaceae;g__Lactobacillus	0	0	1.49466e-05	0	0.0124882	0	0	0	0	0.000463856	1.71981e-05	0
k__Bacteria;p__Firmicutes;c__Bacilli;o__Lactobacillales;f__Carnobacteriaceae;g__Trichococcus	0	0	0	0	0	0	0	0	0.000185092	0	0	0
k__Bacteria;p__Firmicutes;c__Bacilli;o__Lactobacillales;f__Carnobacteriaceae;g__Desemzia	0	0	0	0	0	0	0	0	5.04796e-05	0	0	0
k__Bacteria;p__Firmicutes;c__Bacilli;o__Lactobacillales;f__Carnobacteriaceae;g__Carnobacterium	0	0	0	0	0	0	0	0	0.000151439	0.000341789	0	0
k__Bacteria;p__Firmicutes;c__Bacilli;o__Lactobacillales;f__Aerococcaceae;g__Marinilactibacillus	0	0	0	0	0	0	0	0	1.68265e-05	0	3.43962e-05	0
k__Bacteria;p__Firmicutes;c__Bacilli;o__Lactobacillales;f__Aerococcaceae;g__Alkalibacterium	1.48491e-05	0	2.98931e-05	0	0.00229513	0	0	0	0.000151439	0	0	0
k__Bacteria;p__Firmicutes;c__Bacilli;o__Gemellales;f__Gemellaceae;g__	0	0	0	0	6.75037e-05	0	0	0	0	0	0	0
k__Bacteria;p__Firmicutes;c__Bacilli;o__Bacillales;Other;Other	0	0	0	0	0.00209262	0	0	0	0	0	0	0
k__Bacteria;p__Firmicutes;c__Bacilli;o__Bacillales;f__Staphylococcaceae;g__Staphylococcus	0	0.000241468	0	0	0.0018901	0	0	0.000687613	1.68265e-05	0.00378409	0	0
k__Bacteria;p__Firmicutes;c__Bacilli;o__Bacillales;f__Staphylococcaceae;g__Macrococcus	0	0	0	0	0	0	0	0	0	0.000707991	0	0
k__Bacteria;p__Firmicutes;c__Bacilli;o__Bacillales;f__Staphylococcaceae;g__Jeotgalicoccus	0	0	0	0	0.00054003	0	0	0	0	2.44135e-05	0	0
k__Bacteria;p__Firmicutes;c__Bacilli;o__Bacillales;f__Planococcaceae;g__	0	0	0	0	0.000135007	0	0	0	0	0	0	0
k__Bacteria;p__Firmicutes;c__Bacilli;o__Bacillales;f__Paenibacillaceae;g__Paenibacillus	0	0	0	0	0	0	0	0	0	0.000292962	0	0
k__Bacteria;p__Firmicutes;c__Bacilli;o__Bacillales;f__Bacillaceae;g__Natronobacillus	0	0	0	0	0.00131632	0	0	0	0	0	0	0
k__Bacteria;p__Firmicutes;c__Bacilli;o__Bacillales;f__Bacillaceae;g__Bacillus	0	0	0	1.48688e-05	0.000236263	1.36547e-05	0	0	0.000235571	0.000439442	0	0
k__Bacteria;p__Firmicutes;c__Bacilli;o__Bacillales;f__Alicyclobacillaceae;g__Alicyclobacillus	2.96983e-05	1.34149e-05	2.98931e-05	0	0.00681787	1.36547e-05	0	0.000725814	3.3653e-05	0.000805644	0	1.20611e-05
k__Bacteria;p__Firmicutes;c__Bacilli;o__Bacillales;f__[Exiguobacteraceae];g__Exiguobacterium	0	0	0	0	0	0	0	0.000458409	0	0	0	0
k__Bacteria;p__FBP;c__;o__;f__;g__	0	0	0	0	0	0	0	0	3.3653e-05	0.000903298	0	0
k__Bacteria;p__Elusimicrobia;c__Elusimicrobia;o__Elusimicrobiales;f__;g__	1.48491e-05	0	0	0	0	0.000177511	0	0.00242575	0	0	0	0
k__Bacteria;p__Deferribacteres;c__Deferribacteres;o__Deferribacterales;f__Deferribacteraceae;g__Denitrovibrio	0	0	0	2.97376e-05	0	0	3.37553e-05	0	0	0	0	0
k__Bacteria;p__Deferribacteres;c__Deferribacteres;o__Deferribacterales;f__Deferribacteraceae;g__Deferribacter	0	0.000429277	0	0	0	4.0964e-05	0	1.91004e-05	0	0.00102537	0	0
k__Bacteria;p__Cyanobacteria;Other;Other;Other;Other	0	0	0	0	0	0	0	0	0	0	3.43962e-05	0
k__Bacteria;p__Cyanobacteria;c__Synechococcophycideae;o__Synechococcales;f__Synechococcaceae;g__Synechococcus	0	0	2.98931e-05	0	0	0	0	3.82007e-05	0	0	0	1.20611e-05
k__Bacteria;p__Cyanobacteria;c__Synechococcophycideae;o__Pseudanabaenales;f__Pseudanabaenaceae;g__Leptolyngbya	0	0	0	0	0	0	0	0	0	0	3.43962e-05	0
k__Bacteria;p__Cyanobacteria;c__Oscillatoriophycideae;o__Oscillatoriales;f__Phormidiaceae;g__Planktothrix	0	0	1.49466e-05	0	0	0	0	0.000764015	0	0	0	0
k__Bacteria;p__Cyanobacteria;c__Chloroplast;o__Streptophyta;f__;g__	0	0	0	0	0.000303767	0	0	0	0.00163217	2.44135e-05	0	0
k__Bacteria;p__Cyanobacteria;c__Chloroplast;o__Stramenopiles;f__;g__	0	0	1.49466e-05	0	0	0	0	0.00127972	0	0	0	0
k__Bacteria;p__Cyanobacteria;c__4C0d-2;o__YS2;f__;g__	0.000133642	0.000187809	0.000209252	5.94751e-05	3.37519e-05	9.55827e-05	0.000556962	0.00328526	0.00033653	0.000244135	0	2.41223e-05
k__Bacteria;p__Chloroflexi;c__Anaerolineae;o__Anaerolineales;f__Anaerolinaceae;g__T78	0.0299804	0.124893	0.0706225	0.0255743	0.0365533	0.14773	0.0451646	0.0268933	0.160609	0.0173824	0.125959	0.139173
k__Bacteria;p__Chloroflexi;c__Anaerolineae;o__Anaerolineales;f__Anaerolinaceae;g__C1_B004	0.000579116	0.0031525	0.00887826	0.000267638	0.00219387	0.0347785	0.00389873	0.0222137	0.00947333	0.00275872	0.00734358	0.00904584
k__Bacteria;p__Chloroflexi;c__Anaerolineae;o__Anaerolineales;f__Anaerolinaceae;g__	0.00017819	0.000174394	7.47328e-05	4.46063e-05	0.000101256	2.73093e-05	0.0484051	5.73011e-05	8.41326e-05	2.44135e-05	6.87924e-05	6.03056e-05
k__Bacteria;p__Chloroflexi;c__Anaerolineae;o__SBR1031;f__SHA-31;g__	5.93965e-05	0.00211955	0.00047829	0	3.37519e-05	5.46187e-05	0.00167089	0.000935918	0.00706714	0.00219721	0.00462629	0.00635621
k__Bacteria;p__Chloroflexi;c__Anaerolineae;o__Anaerolineales;f__Anaerolinaceae;g__SHD-231	5.93965e-05	0.00262932	0.000119573	1.48688e-05	0.000135007	0.00110603	0.00064135	0.000974119	0.000740367	0.000854471	0.00146184	0.000373895
k__Bacteria;p__Chloroflexi;c__Dehalococcoidetes;o__Dehalococcoidales;f__Dehalococcoidaceae;g__	2.96983e-05	1.34149e-05	0.000837008	2.97376e-05	0	0.000109237	3.37553e-05	0.000611212	0.0017163	0.00136715	0.000189179	0
k__Bacteria;p__Chloroflexi;c__Anaerolineae;o__Anaerolineales;f__Anaerolinaceae;Other	1.48491e-05	0	0.000896794	0.000252769	6.75037e-05	0.000122892	6.75105e-05	0	0.000824499	2.44135e-05	0.00220136	4.82445e-05
k__Bacteria;p__Chloroflexi;c__Anaerolineae;o__GCA004;f__;g__	0.000237586	0.00385008	0.000104626	0.000148688	0.000101256	0	0	1.91004e-05	0	2.44135e-05	0	0
k__Bacteria;p__Chloroflexi;c__TK17;o__mle1-48;f__;g__	0	0	0	0	0.00131632	0	0	0	0.000100959	0	0	0
k__Bacteria;p__Chloroflexi;c__Dehalococcoidetes;o__GIF9;f__;g__	0	0.00103295	7.47328e-05	0	0	0	8.43882e-05	0	3.3653e-05	0	0	0
k__Bacteria;p__Chloroflexi;c__S085;o__;f__;g__	0	0	0	0	0	0	0	0.000210104	3.3653e-05	0.000537096	0	0
k__Bacteria;p__Chloroflexi;c__Anaerolineae;o__MSB-1E9;f__;g__	0	0.000536596	0	0	0	0	0	1.91004e-05	0	0	0	0
k__Bacteria;p__Chloroflexi;c__Anaerolineae;o__OPB11;f__;g__	0	1.34149e-05	0	0	0	5.46187e-05	5.06329e-05	0.000229204	0.000134612	0	1.71981e-05	3.61834e-05
k__Bacteria;p__Chloroflexi;c__Anaerolineae;o__SBR1031;f__A4b;g__	0	0	0	0	0	0	0	0	0.000117786	0.000366202	0	0
k__Bacteria;p__Chloroflexi;c__Thermomicrobia;o__AKYG1722;f__;g__	0	0	0	0	0	0	0	0.000133703	0.000218745	0	0	0
k__Bacteria;p__Chloroflexi;c__Dehalococcoidetes;o__;f__;g__	0	0	0.000104626	0	0	0	0	0	6.73061e-05	0	0	0
k__Bacteria;p__Chloroflexi;c__Anaerolineae;o__Anaerolineales;f__Anaerolinaceae;g__Anaerolinea	0	0	0	0	0	0	0	0	0	0	0.000103189	3.61834e-05
k__Bacteria;p__Chloroflexi;c__Anaerolineae;o__H39;f__;g__	0	0	0	0	0	0	0	0.000133703	0	0	0	0
k__Bacteria;p__Chloroflexi;c__Anaerolineae;o__CFB-26;f__;g__	0	0	0	0	0	0	0	0	0	0.000122067	0	0
k__Bacteria;p__Chloroflexi;c__Anaerolineae;o__envOPS12;f__;g__	0	4.02447e-05	0	0	0	0	0	0	5.04796e-05	0	0	0
k__Bacteria;p__Chloroflexi;c__Anaerolineae;o__Caldilineales;f__Caldilineaceae;g__	0	0	0	0	0	0	0	0	8.41326e-05	0	0	0
k__Bacteria;p__Chloroflexi;c__Gitt-GS-136;o__;f__;g__	0	0	0	0	0	0	0	0	6.73061e-05	0	0	0
k__Bacteria;p__Chloroflexi;c__Anaerolineae;o__Anaerolineales;f__Anaerolinaceae;g__WCHB1-05	0	0	0	0	0	0	0	0	6.73061e-05	0	0	0
k__Bacteria;p__Chloroflexi;c__Anaerolineae;o__Anaerolineales;f__Anaerolinaceae;g__Longilinea	0	0	0	0	0	0	0	0	5.04796e-05	0	0	0
k__Bacteria;p__Chloroflexi;c__Chloroflexi;o__AKIW781;f__;g__	0	0	0	0	0	0	0	0	0	4.88269e-05	0	0
k__Bacteria;p__Chloroflexi;c__Anaerolineae;o__;f__;g__	0	1.34149e-05	0	2.97376e-05	0	0	0	0	0	0	0	0
k__Bacteria;p__Chloroflexi;c__Chloroflexi;o__Herpetosiphonales;f__;g__	0	0	0	0	0	0	3.37553e-05	0	0	0	0	0
k__Bacteria;p__Chloroflexi;c__TK10;o__AKYG885;f__Dolo_23;g__	0	0	0	0	0	0	0	0	3.3653e-05	0	0	0
k__Bacteria;p__Chloroflexi;c__Thermomicrobia;o__JG30-KF-CM45;f__;g__	0	0	0	0	0	0	0	0	3.3653e-05	0	0	0
k__Bacteria;p__Chloroflexi;c__Anaerolineae;o__Anaerolineales;f__Anaerolinaceae;g__Levilinea	0	0	0	0	0	0	0	0	3.3653e-05	0	0	0
k__Bacteria;p__Chloroflexi;c__Dehalococcoidetes;o__FS117-23B-02;f__;g__	0	0	2.98931e-05	0	0	0	0	0	0	0	0	0
k__Bacteria;p__Chlorobi;c__OPB56;o__;f__;g__	0	0	0	0	0	0	0	0	0	0.00156246	0	0
k__Bacteria;p__Chlorobi;c__Ignavibacteria;o__Ignavibacteriales;Other;Other	0	0	2.98931e-05	4.46063e-05	0	0	0	0	6.73061e-05	2.44135e-05	0	2.41223e-05
k__Bacteria;p__Chlorobi;c__Ignavibacteria;o__Ignavibacteriales;f__OTUb7;g__	0.000579116	0.00382325	0.000911741	0.0861349	0.000236263	0.00430122	0.00658228	0.0109636	0.00181726	0.000170894	0.00914938	0.0439025
k__Bacteria;p__Chlorobi;c__Ignavibacteria;o__Ignavibacteriales;f__lheB3-7;g__	0.000148491	4.02447e-05	0	8.92127e-05	0	6.82734e-05	0.000202532	0.00124152	0.000992765	0.000512683	0.00104908	0.00792416
k__Bacteria;p__Chlorobi;c__Ignavibacteria;o__Ignavibacteriales;f__;g__	1.48491e-05	0	2.98931e-05	0.000386588	0	6.82734e-05	1.68776e-05	0	0.000420663	0	0.00113507	1.20611e-05
k__Bacteria;p__Chlorobi;c__;o__;f__;g__	0	0	0	0	0.00168759	0	0	0	0	0	0	0
k__Bacteria;p__BHI80-139;c__;o__;f__;g__	0	0	0.000538076	1.48688e-05	0	6.82734e-05	0	0	0.000151439	0.000146481	1.71981e-05	0
k__Bacteria;p__Bacteroidetes;c__Bacteroidia;o__Bacteroidales;f__;g__	0.0213234	0.0312701	0.0200433	0.112482	0.0490752	0.00917594	0.0288101	0.0187375	0.0743732	0.0155758	0.0558766	0.000699545
k__Bacteria;p__Bacteroidetes;c__Bacteroidia;o__Bacteroidales;f__SB-1;g__	0.000282134	0.000764649	0.0056498	0.000535276	0.00658161	0.000136547	0.0410464	0.000114602	0.0357564	0.0121823	0.0126234	0.00125436
k__Bacteria;p__Bacteroidetes;c__Bacteroidia;o__Bacteroidales;f__Marinilabiaceae;g__	0.000222737	1.34149e-05	0.0104925	0.000966471	0.0205211	2.73093e-05	3.37553e-05	3.82007e-05	0.0223624	0.000707991	0.00044715	2.41223e-05
k__Bacteria;p__Bacteroidetes;c__Bacteroidia;o__Bacteroidales;f__Porphyromonadaceae;g__	0.00016334	1.34149e-05	0.00125551	4.46063e-05	6.75037e-05	0.00101045	0.0076962	0.00391558	0.00390375	0.00100095	0.0298043	0.000627179
k__Bacteria;p__Bacteroidetes;c__Bacteroidia;o__Bacteroidales;f__S24-7;g__	0	0	0	0	0.00249764	0	0	0	1.68265e-05	2.44135e-05	0	0
k__Bacteria;p__Bacteroidetes;c__Flavobacteriia;o__Flavobacteriales;f__Flavobacteriaceae;g__Flavobacterium	0	0	0	0	0.00178885	0	0	0	0.000504796	0	0	0
k__Bacteria;p__Bacteroidetes;c__Bacteroidia;o__Bacteroidales;f__Rikenellaceae;g__	0	0	1.49466e-05	0	0.00216012	0	0	0	0	0	0	0
k__Bacteria;p__Bacteroidetes;c__Sphingobacteriia;o__Sphingobacteriales;f__Sphingobacteriaceae;g__	0	0	0	0	0	0	0	0	0.000689887	0.00109861	0	0
k__Bacteria;p__Bacteroidetes;c__Cytophagia;o__Cytophagales;f__Cytophagaceae;g__Hymenobacter	0	0	0	0	0	2.73093e-05	0	0.000343807	3.3653e-05	0.00131833	0	0
k__Bacteria;p__Bacteroidetes;c__Flavobacteriia;o__Flavobacteriales;f__Flavobacteriaceae;g__Zhouia	0	1.34149e-05	0.00122562	0	0	0	0	0	6.73061e-05	0	0	0
k__Bacteria;p__Bacteroidetes;c__Flavobacteriia;o__Flavobacteriales;f__Flavobacteriaceae;g__Salinimicrobium	0	0	0	0	0	0	0	5.73011e-05	1.68265e-05	0.000976539	1.71981e-05	0
k__Bacteria;p__Bacteroidetes;c__Cytophagia;o__Cytophagales;f__Cytophagaceae;g__Adhaeribacter	0	0	0	0	0	0	0	0	3.3653e-05	0.000952125	0	0
k__Bacteria;p__Bacteroidetes;c__Sphingobacteriia;o__Sphingobacteriales;f__Sphingobacteriaceae;g__Pedobacter	0	0	0	0.00011895	0	0	0	0	0.000706714	7.32404e-05	0	0
k__Bacteria;p__Bacteroidetes;c__Bacteroidia;o__Bacteroidales;f__Prevotellaceae;g__Prevotella	0	0.000107319	0	0	0.000708789	2.73093e-05	0	0	0	0	0	0
k__Bacteria;p__Bacteroidetes;c__Flavobacteriia;o__Flavobacteriales;f__Flavobacteriaceae;g__Myroides	0	0	0	0	0.000708789	0	0	0	1.68265e-05	0	0	0
k__Bacteria;p__Bacteroidetes;c__Flavobacteriia;o__Flavobacteriales;f__Flavobacteriaceae;g__Muricauda	0	0	0.00056797	0	0	0	0	0	0.000134612	0	0	0
k__Bacteria;p__Bacteroidetes;c__Bacteroidia;o__Bacteroidales;f__Porphyromonadaceae;Other	0	0	0	0	0	0	0	0.000611212	0	0	0	0
k__Bacteria;p__Bacteroidetes;c__[Rhodothermi];o__[Rhodothermales];f__Rhodothermaceae;g__Rubricoccus	0	0	0	0	0	0	0	0.000611212	0	0	0	0
k__Bacteria;p__Bacteroidetes;c__[Saprospirae];o__[Saprospirales];f__Chitinophagaceae;g__	0	0	0	0	0	0	0	5.73011e-05	0.000370183	0.000122067	0	0
k__Bacteria;p__Bacteroidetes;c__Cytophagia;o__Cytophagales;f__Cytophagaceae;g__Dyadobacter	0	0	0	0	0	0	0	0	0	0.000488269	0	0
k__Bacteria;p__Bacteroidetes;c__Flavobacteriia;o__Flavobacteriales;f__[Weeksellaceae];g__Chryseobacterium	0	0	0	0	0	6.82734e-05	0	0.000248305	0.000134612	0	0	1.20611e-05
k__Bacteria;p__Bacteroidetes;c__[Saprospirae];o__[Saprospirales];f__Chitinophagaceae;g__Sediminibacterium	0	0	0	0	0	0	0	0.000382007	3.3653e-05	0	0	1.20611e-05
k__Bacteria;p__Bacteroidetes;c__Bacteroidia;o__Bacteroidales;f__[Paraprevotellaceae];g__[Prevotella]	0	0	0	0	0.000405022	0	0	0	0	0	0	1.20611e-05
k__Bacteria;p__Bacteroidetes;c__Cytophagia;o__Cytophagales;f__Cytophagaceae;g__	0	0	0	0	0	0	0	0	0.000403836	0	0	0
k__Bacteria;p__Bacteroidetes;c__Flavobacteriia;o__Flavobacteriales;f__Flavobacteriaceae;g__Gramella	0	0	0	0	0	0	0	0	0	0.000390615	0	0
k__Bacteria;p__Bacteroidetes;c__Sphingobacteriia;o__Sphingobacteriales;f__Sphingobacteriaceae;g__Sphingobacterium	0	0	0	0	0	2.73093e-05	0	0.000114602	0	0.000219721	0	0
k__Bacteria;p__Bacteroidetes;c__Bacteroidia;o__Bacteroidales;f__VC21_Bac22;g__	2.96983e-05	0	0	0	0	0	0.000320675	0	0	0	0	0
k__Bacteria;p__Bacteroidetes;c__Cytophagia;o__Cytophagales;f__Cytophagaceae;g__Spirosoma	0	0	0	0	0	5.46187e-05	0	0	0	0.000292962	0	0
k__Bacteria;p__Bacteroidetes;c__[Saprospirae];o__[Saprospirales];f__Chitinophagaceae;g__Flavisolibacter	0	0	0	0	6.75037e-05	1.36547e-05	0	0	0.000185092	0	5.15943e-05	0
k__Bacteria;p__Bacteroidetes;c__;o__;f__;g__	0	0	0	0.000208163	0	1.36547e-05	0	0	0	0	0	0
k__Bacteria;p__Bacteroidetes;c__Bacteroidia;o__Bacteroidales;Other;Other	0	0	4.48397e-05	0	0	0	0	1.91004e-05	0.000100959	0	0	0
k__Bacteria;p__Bacteroidetes;c__Flavobacteriia;o__Flavobacteriales;f__Flavobacteriaceae;g__	0	0	1.49466e-05	0	0	0	1.68776e-05	9.55019e-05	0	0	0	0
k__Bacteria;p__Bacteroidetes;c__Flavobacteriia;o__Flavobacteriales;f__[Weeksellaceae];Other	0	8.04894e-05	0	0	0	0	0	0	0	0	0	0
k__Bacteria;p__Bacteroidetes;c__Flavobacteriia;o__Flavobacteriales;f__Flavobacteriaceae;Other	0	2.68298e-05	0	0	0	0	0	0	5.04796e-05	0	0	0
k__Bacteria;p__Bacteroidetes;c__Bacteroidia;o__Bacteroidales;f__Bacteroidaceae;g__5-7N15	0	0	0	0	0	0	0	7.64015e-05	0	0	0	0
k__Bacteria;p__Bacteroidetes;c__Cytophagia;o__Cytophagales;f__Cytophagaceae;g__Pontibacter	0	0	0	0	0	0	0	0	6.73061e-05	0	0	0
k__Bacteria;p__Bacteroidetes;c__Cytophagia;o__Cytophagales;f__Cyclobacteriaceae;g__	0	0	0	0	0	0	0	0	3.3653e-05	0	1.71981e-05	0
k__Bacteria;p__Bacteroidetes;c__Flavobacteriia;o__Flavobacteriales;f__Cryomorphaceae;g__	0	0	0	0	0	0	1.68776e-05	0	3.3653e-05	0	0	0
k__Bacteria;p__Bacteroidetes;c__Cytophagia;o__Cytophagales;f__Cytophagaceae;g__Rhodocytophaga	0	0	0	0	0	0	0	0	5.04796e-05	0	0	0
k__Bacteria;p__Bacteroidetes;c__Bacteroidia;o__Bacteroidales;f__Bacteroidaceae;g__	0	0	0	0	0	0	0	0	5.04796e-05	0	0	0
k__Bacteria;p__Bacteroidetes;c__[Saprospirae];o__[Saprospirales];f__Chitinophagaceae;g__Segetibacter	0	0	0	0	0	0	0	0	5.04796e-05	0	0	0
k__Bacteria;p__Bacteroidetes;c__Sphingobacteriia;o__Sphingobacteriales;f__;g__	0	0	0	0	0	0	0	0	3.3653e-05	0	0	0
k__Bacteria;p__Bacteroidetes;c__Cytophagia;o__Cytophagales;f__Cytophagaceae;g__Larkinella	0	0	0	0	0	0	0	0	3.3653e-05	0	0	0
k__Bacteria;p__Bacteroidetes;c__[Saprospirae];o__[Saprospirales];f__Saprospiraceae;g__	0	0	0	0	0	0	0	0	3.3653e-05	0	0	0
k__Bacteria;p__Armatimonadetes;c__SJA-176;o__RB046;f__;g__	0	1.34149e-05	0	0	0	1.36547e-05	0	0.00553911	3.3653e-05	0	0	0
k__Bacteria;p__Armatimonadetes;c__Chthonomonadetes;o__Chthonomonadales;f__Chthonomonadaceae;g__	0	0	0	0	0.000607533	0	0	0	0	0	0	0
k__Bacteria;p__Armatimonadetes;c__Armatimonadia;o__Armatimonadales;f__Armatimonadaceae;g__	0	0	0	0	0	0	0	0	3.3653e-05	0	0	0
k__Bacteria;p__Armatimonadetes;c__0319-6E2;o__;f__;g__	0	0	0	0	0	0	0	0	6.73061e-05	0.000415029	0	0
k__Bacteria;p__Armatimonadetes;c__[Fimbriimonadia];o__[Fimbriimonadales];f__[Fimbriimonadaceae];g__Fimbriimonas	0	0	0	0	0	0	0	0	0.000100959	0	0	0
k__Bacteria;p__Actinobacteria;c__OPB41;o__;f__;g__	0.00252435	0.146263	0.00889321	0.0158501	0.0946402	0.130921	0.0509198	0.186458	0.025408	0.0350333	0.0882778	0.46884
k__Bacteria;p__Actinobacteria;c__Actinobacteria;o__Actinomycetales;f__Propionibacteriaceae;g__Propionibacterium	0	0.00065733	0.000104626	5.94751e-05	0.00506278	5.46187e-05	1.68776e-05	0.00234935	0.000100959	0.0068846	0	3.61834e-05
k__Bacteria;p__Actinobacteria;c__;o__;f__;g__	1.48491e-05	9.39043e-05	0.000328824	5.94751e-05	0	0.000177511	0	0.00834686	0.000151439	0.000683577	0.000429952	1.20611e-05
k__Bacteria;p__Actinobacteria;c__Actinobacteria;o__Actinomycetales;f__Mycobacteriaceae;g__Mycobacterium	1.48491e-05	0	0	1.48688e-05	0.00475901	0	0	1.91004e-05	0.000117786	0.00292962	0	0
k__Bacteria;p__Actinobacteria;c__Actinobacteria;o__Actinomycetales;f__Cellulomonadaceae;g__Actinotalea	0	0	1.49466e-05	1.48688e-05	0	0	0	0	3.3653e-05	0.00510241	3.43962e-05	0
k__Bacteria;p__Actinobacteria;c__Coriobacteriia;o__Coriobacteriales;f__Coriobacteriaceae;g__Adlercreutzia	0	0	0	0	0.00438774	0	0	0	0	2.44135e-05	0	0
k__Bacteria;p__Actinobacteria;c__Actinobacteria;o__Actinomycetales;Other;Other	0	0	1.49466e-05	0	0.00172134	0	0	7.64015e-05	0.000168265	0.0020019	1.71981e-05	1.20611e-05
k__Bacteria;p__Actinobacteria;c__Actinobacteria;o__Actinomycetales;f__Cellulomonadaceae;g__Demequina	0	0	0.00047829	0	0	0	0	7.64015e-05	5.04796e-05	0.00168453	0.000550339	3.61834e-05
k__Bacteria;p__Actinobacteria;c__Actinobacteria;o__Actinomycetales;f__Nocardioidaceae;g__	0	1.34149e-05	4.48397e-05	2.97376e-05	0.000810045	0	1.68776e-05	9.55019e-05	6.73061e-05	0.00144039	1.71981e-05	0
k__Bacteria;p__Actinobacteria;c__Thermoleophilia;o__Gaiellales;f__Gaiellaceae;g__	0	6.70745e-05	0	2.97376e-05	0.000675037	0	0	0	0.000201918	0.00151363	0	1.20611e-05
k__Bacteria;p__Actinobacteria;c__Actinobacteria;o__Actinomycetales;f__Corynebacteriaceae;g__Corynebacterium	0	0.000120734	0	0	0.000843796	4.0964e-05	0	1.91004e-05	1.68265e-05	0.00141598	0	2.41223e-05
k__Bacteria;p__Actinobacteria;c__Actinobacteria;o__Actinomycetales;f__Sporichthyaceae;g__	0	0	0	0	0	0	0	0.000458409	0.000185092	0.00141598	0	0
k__Bacteria;p__Actinobacteria;c__Actinobacteria;o__Actinomycetales;f__Micrococcaceae;g__Micrococcus	0	0	0	0	0.000472526	0	0	0	0	0.00141598	0	0
k__Bacteria;p__Actinobacteria;c__Thermoleophilia;o__;f__;g__	0	0.000268298	1.49466e-05	0	0.0009113	2.73093e-05	0.000624473	0	0	0	0	0
k__Bacteria;p__Actinobacteria;c__Actinobacteria;o__Actinomycetales;f__Microbacteriaceae;Other	0	0	1.49466e-05	0	0	0	0	0.000401108	0.00033653	0.000732404	1.71981e-05	0
k__Bacteria;p__Actinobacteria;c__Actinobacteria;o__Actinomycetales;f__Intrasporangiaceae;g__Phycicoccus	0	0	0	0	0.00131632	0	0	0	3.3653e-05	9.76539e-05	0	0
k__Bacteria;p__Actinobacteria;c__Thermoleophilia;o__Solirubrobacterales;f__;g__	0	1.34149e-05	0	4.46063e-05	0.000641285	0	0	0.000114602	6.73061e-05	0.000537096	0	0
k__Bacteria;p__Actinobacteria;c__Actinobacteria;o__Actinomycetales;f__Dietziaceae;Other	0	0	1.49466e-05	0	0.00104631	0	0	0	3.3653e-05	0.000195308	0	0
k__Bacteria;p__Actinobacteria;c__Actinobacteria;o__Actinomycetales;f__Microbacteriaceae;g__	0	0	0	0	0	0	0	1.91004e-05	0.000605755	0.000537096	0	0
k__Bacteria;p__Actinobacteria;c__Acidimicrobiia;o__Acidimicrobiales;f__;g__	0	0	1.49466e-05	0	0	0	0	3.82007e-05	0.000100959	0.000976539	0	0
k__Bacteria;p__Actinobacteria;c__Actinobacteria;o__Actinomycetales;f__Nocardioidaceae;g__Friedmanniella	0	0	0	0	0.00101256	0	0	0	0	0	0	0
k__Bacteria;p__Actinobacteria;c__Actinobacteria;o__Actinomycetales;f__;g__	0	9.39043e-05	1.49466e-05	0	0.000810045	1.36547e-05	0	0	5.04796e-05	0	0	0
k__Bacteria;p__Actinobacteria;c__Actinobacteria;o__Actinomycetales;f__Intrasporangiaceae;Other	0	0	0	0	0.000843796	0	0	1.91004e-05	0	0	0	0
k__Bacteria;p__Actinobacteria;c__Actinobacteria;o__Actinomycetales;f__Geodermatophilaceae;Other	0	1.34149e-05	0	4.46063e-05	0	0	0	1.91004e-05	8.41326e-05	0.000659164	1.71981e-05	0
k__Bacteria;p__Actinobacteria;c__Actinobacteria;o__Actinomycetales;f__Propionibacteriaceae;g__	0	0	0	0	0.000472526	1.36547e-05	0	0	5.04796e-05	0.000244135	0	0
k__Bacteria;p__Actinobacteria;c__Actinobacteria;o__Actinomycetales;f__Propionibacteriaceae;Other	0	0	0	0	0	0	0	0	1.68265e-05	0.000756817	0	0
k__Bacteria;p__Actinobacteria;c__Actinobacteria;o__Actinomycetales;f__Pseudonocardiaceae;Other	0	0	0	0	0.000405022	0	0	0	5.04796e-05	0.000317375	0	0
k__Bacteria;p__Actinobacteria;c__Actinobacteria;o__Actinomycetales;f__Microbacteriaceae;g__Agrococcus	0	0	0	0	0	0	0	0	1.68265e-05	0.000707991	0	0
k__Bacteria;p__Actinobacteria;c__Actinobacteria;o__Actinomycetales;f__Geodermatophilaceae;g__	0	0	0	0	0	2.73093e-05	0	0.000305606	3.3653e-05	0.000292962	0	0
k__Bacteria;p__Actinobacteria;c__Actinobacteria;o__Actinomycetales;f__Microbacteriaceae;g__Salinibacterium	0	0	0	0	0	2.73093e-05	0	0	0.000134612	0.000439442	0	0
k__Bacteria;p__Actinobacteria;c__Actinobacteria;o__Actinomycetales;f__Nocardiaceae;g__Rhodococcus	0	0	0	0	0.00054003	0	0	0	0	0	0	0
k__Bacteria;p__Actinobacteria;c__Actinobacteria;o__WCHB1-81;f__At425_EubF1;g__	0	0.000201223	0	0	0	0	0	0	0	0.000170894	0	2.41223e-05
k__Bacteria;p__Actinobacteria;c__Thermoleophilia;o__Gaiellales;f__;g__	0	0	1.49466e-05	0	0	8.1928e-05	0	3.82007e-05	0.000252398	0	0	0
k__Bacteria;p__Actinobacteria;c__Actinobacteria;o__Actinomycetales;f__Microbacteriaceae;g__Microbacterium	0	0	1.49466e-05	0	0	0	0	0	5.04796e-05	0.000317375	0	0
k__Bacteria;p__Actinobacteria;c__Thermoleophilia;o__Solirubrobacterales;f__Solirubrobacteraceae;g__	0	0	0	0	0	0	0	0	5.04796e-05	0.000268548	0	0
k__Bacteria;p__Actinobacteria;c__Thermoleophilia;o__Solirubrobacterales;f__Conexibacteraceae;g__	0	0	0	7.43439e-05	0	2.73093e-05	0	0	0	0.000195308	0	0
k__Bacteria;p__Actinobacteria;c__Actinobacteria;o__Actinomycetales;f__Micrococcaceae;g__	0	0	0	0	0.000202511	0	0	0	6.73061e-05	0	0	0
k__Bacteria;p__Actinobacteria;c__Actinobacteria;o__Actinomycetales;f__Nocardioidaceae;g__Nocardioides	0	0	0	0	0.000202511	0	0	0	0	4.88269e-05	0	0
k__Bacteria;p__Actinobacteria;c__Actinobacteria;o__Actinomycetales;f__Microbacteriaceae;g__Cryocola	0	0	0	0	0	0	0	0	0.000235571	0	0	0
k__Bacteria;p__Actinobacteria;c__Actinobacteria;o__Actinomycetales;f__Microbacteriaceae;g__Curtobacterium	0	0	1.49466e-05	0	0	1.36547e-05	0	7.64015e-05	0.000117786	0	0	0
k__Bacteria;p__Actinobacteria;c__MB-A2-108;o__0319-7L14;f__;g__	0	0	0	0	0	0	0	0	0.000218745	0	0	0
k__Bacteria;p__Actinobacteria;c__Actinobacteria;o__Actinomycetales;f__Micrococcaceae;Other	0	0	0	0	0.000101256	0	0	0	0	9.76539e-05	0	0
k__Bacteria;p__Actinobacteria;c__Actinobacteria;o__Bifidobacteriales;f__Bifidobacteriaceae;g__Bifidobacterium	0	0	0	0	0.000135007	0	0	0	0	0	0	0
k__Bacteria;p__Actinobacteria;c__Actinobacteria;o__Actinomycetales;f__Actinomycetaceae;g__Actinomyces	0	0	0	0	6.75037e-05	1.36547e-05	0	0	0	4.88269e-05	0	0
k__Bacteria;p__Actinobacteria;c__Actinobacteria;o__Actinomycetales;f__Nakamurellaceae;g__	0	0	0	0	0	0	0	0	5.04796e-05	7.32404e-05	0	0
k__Bacteria;p__Actinobacteria;c__Actinobacteria;o__Actinomycetales;f__Micrococcaceae;g__Microbispora	0	0	0	0	0	0	0	9.55019e-05	0	0	0	0
k__Bacteria;p__Actinobacteria;c__Actinobacteria;o__Actinomycetales;f__Brevibacteriaceae;g__Brevibacterium	0	0	0	0	0	0	0	0	0	7.32404e-05	0	0
k__Bacteria;p__Actinobacteria;c__Actinobacteria;o__Actinomycetales;f__Geodermatophilaceae;g__Geodermatophilus	0	0	0	0	0	4.0964e-05	0	0	0	2.44135e-05	0	0
k__Bacteria;p__Actinobacteria;c__Actinobacteria;o__Actinomycetales;f__Microbacteriaceae;g__Leucobacter	0	0	0	0	0	0	0	0	5.04796e-05	0	0	0
k__Bacteria;p__Actinobacteria;c__Actinobacteria;o__Actinomycetales;f__Kineosporiaceae;Other	0	0	0	0	0	0	0	0	5.04796e-05	0	0	0
k__Bacteria;p__Actinobacteria;c__Actinobacteria;o__Actinomycetales;f__Geodermatophilaceae;g__Modestobacter	0	0	0	0	0	0	0	0	5.04796e-05	0	0	0
k__Bacteria;p__Actinobacteria;c__Actinobacteria;o__Actinomycetales;f__Dermabacteraceae;g__Brachybacterium	0	0	0	0	0	0	0	0	0	4.88269e-05	0	0
k__Bacteria;p__Actinobacteria;c__Acidimicrobiia;o__Acidimicrobiales;f__AKIW874;g__	0	0	0	0	0	0	0	0	0	4.88269e-05	0	0
k__Bacteria;p__Actinobacteria;c__Actinobacteria;o__Actinomycetales;f__Nocardioidaceae;g__Aeromicrobium	0	0	0	0	0	4.0964e-05	0	0	0	0	0	0
k__Bacteria;p__Actinobacteria;c__Actinobacteria;o__Actinomycetales;f__Intrasporangiaceae;g__	0	0	0	0	0	0	0	0	1.68265e-05	0	1.71981e-05	0
k__Bacteria;p__Actinobacteria;c__Thermoleophilia;o__Gaiellales;f__AK1AB1_02E;g__	0	0	0	0	0	0	0	0	3.3653e-05	0	0	0
k__Bacteria;p__Actinobacteria;c__Actinobacteria;o__Actinomycetales;f__Micrococcaceae;g__Arthrobacter	0	0	0	0	0	0	0	0	3.3653e-05	0	0	0
k__Bacteria;p__Actinobacteria;c__Actinobacteria;o__Actinomycetales;f__Microbacteriaceae;g__Pseudoclavibacter	0	0	0	0	0	0	0	0	3.3653e-05	0	0	0
k__Bacteria;p__Actinobacteria;c__Acidimicrobiia;o__Acidimicrobiales;Other;Other	0	0	0	0	0	0	0	0	3.3653e-05	0	0	0
k__Bacteria;p__Actinobacteria;c__Acidimicrobiia;o__Acidimicrobiales;f__Microthrixaceae;g__	0	0	0	0	0	0	0	0	3.3653e-05	0	0	0
k__Bacteria;p__Actinobacteria;c__Acidimicrobiia;o__Acidimicrobiales;f__EB1017;g__	0	0	0	0	0	0	0	0	3.3653e-05	0	0	0
k__Bacteria;p__Acidobacteria;c__Sva0725;o__Sva0725;f__;g__	0	0	0	0	0	0	0	0	3.3653e-05	0	0	0
k__Bacteria;p__Acidobacteria;c__iii1-8;o__DS-18;f__;g__	0	0	0	0	0.00155259	0	1.68776e-05	0	0.000286051	0.00173336	0	0
k__Bacteria;p__Acidobacteria;c__BPC102;o__B110;f__;g__	2.96983e-05	1.34149e-05	8.96794e-05	1.48688e-05	3.37519e-05	0.00163856	0.000118143	0.000401108	0.000504796	0	0.00201218	0
k__Bacteria;p__Acidobacteria;c__Acidobacteriia;o__Acidobacteriales;f__Koribacteraceae;g__	0	0	0	0	0.00148508	0	0	0	0	0	0	0
k__Bacteria;p__Acidobacteria;c__Acidobacteria-6;o__iii1-15;f__mb2424;g__	0	0	0	0	0	0	0	0.000133703	0.000201918	0.000268548	0	0
k__Bacteria;p__Acidobacteria;c__Acidobacteria-6;o__iii1-15;f__;g__	0	1.34149e-05	0	0	0.00054003	0	0	0.000324706	0.000487969	0	3.43962e-05	1.20611e-05
k__Bacteria;p__Acidobacteria;c__Acidobacteria-6;o__CCU21;f__;g__	0	0	0	0	0.00145133	0	0	0	5.04796e-05	0	0	0
k__Bacteria;p__Acidobacteria;c__Acidobacteria-5;o__;f__;g__	0	0	0	0	0	0	0	0	8.41326e-05	0	0	0
k__Bacteria;p__Acidobacteria;c__[Chloracidobacteria];o__RB41;f__Ellin6075;g__	0	2.68298e-05	2.98931e-05	0	0	0	0	1.91004e-05	0.000841326	0.00263665	8.59904e-05	0
k__Bacteria;p__Acidobacteria;c__[Chloracidobacteria];o__RB41;f__;g__	0	0	0	0	0	0	0	0	3.3653e-05	0	0	0
k__Bacteria;p__Acidobacteria;c__[Chloracidobacteria];o__PK29;f__;g__	0	0	0	0	0	0	0	0	5.04796e-05	0	0	0
k__Bacteria;p__AC1;c__HDBW-WB69;o__;f__;g__	0	0	0	0	0	8.1928e-05	0	0	0	0	0	2.41223e-05
k__Bacteria;p__[Thermi];c__Deinococci;o__Deinococcales;f__Deinococcaceae;g__R18-435	0	0	0	0	0	0	0	0	1.68265e-05	0	1.71981e-05	0
k__Bacteria;p__[Caldithrix];c__KSB1;o__WM105;f__;g__	0	2.68298e-05	0	0	0	0	0	0	0	0	0	0
k__Bacteria;p__;c__;o__;f__;g__	0.000252435	0	0	2.97376e-05	0.000675037	0.0015976	5.06329e-05	0.00567281	0.000185092	0	1.71981e-05	0
	531
